# Supplementary material for: Statistical Viewer: a tool to upload and integrate linkage and association data as plots displayed within the Ensembl genome browser
Source: BMC Bioinformatics. 2005 Apr 12;6:95. doi: 10.1186/1471-2105-6-95 (PMC1087836; doi:10.1186/1471-2105-6-95)
Supplement: Additional File 6 — The executable BioPerl modules and documentation can be decompressed with either the GNU (Free Software Foundation) unzip command [36] in UNIX or the WinZip Windows archive utility (WinZip Computing, Inc.) [37] in an MS Windows OS. Please see the respective web sites that are referenced for additional details on acquiring and using these compression utilities, as well as the UNIX man pages for the tar command: i. Readme A text file the provides a description of modules and the path to the code in the Ensembl Server Root directory ii. Support.pm (Format: Perl Module) Modified source code for the ContigView::Support package that includes the Duke Center for Human Genetics extension to add the LOD score plot panel iii. Chrplot.pm (Format: Perl Module) The WebUserConfig::chrplot BioPerl module iv. Contigview (Format: text file) Modified source code for the configuration based version of the Ensembl Contig view package including the necessary additions to incorporate the LOD score or other statistical data plot v. Cytoview (Format: text file) Source code for the Ensembl Cyto view package including the modifications to incorporate the LOD score plot vi. DBAdaptor.pm (Format: Perl Module) The modified source code for the Bio::EnsEMBL::DBSQL::DBAdaptor module that includes the Duke Center for Human Genetics extension to add the LOD score plot panel into the genome browser vii. Linkage.sql (Format: Structured Query Language) This file specifies the table structure for the linkage object viii. Linkage.pm (Format: Perl Module) Bio::EnsEMBL::Linkage Ensembl BioPerl module ix. LinkageAdaptor.pm (Format: Perl Module) Bio::EnsEMBL::DBSQL::LinkageAdaptor BioPerl module This Module includes the POD documentation – the main documents preceding the code x. Linkageview (Format: BioPerl package) This file provides the package to display the chromosome linkage plot and the information for each linkage point xi. Linkageview.pm (Format: Perl Module) The EnsEMBL::Web::UserConfig::linkagevie [file 1471-2105-6-95-S6.gz › DBAdaptor.pm]

###############################################################
### Note: Modified by Hong Xu (hongxu@duke.edu)             ###
###       Search "add for LOD score plot" for modification  ###
###############################################################

=head1 NAME - Bio::EnsEMBL::DBSQL::DBAdaptor

=head1 SYNOPSIS

    $db = Bio::EnsEMBL::DBSQL::DBAdaptor->new(
        -user   => 'root',
        -dbname => 'pog',
        -host   => 'caldy',
        -driver => 'mysql'
        );

    $gene_adaptor = $db->get_GeneAdaptor();

    $gene = $gene_adaptor()->fetch_by_stable_id($stable_id);

    $slice = $db->get_SliceAdaptor()->fetch_by_chr_start_end('X', 1, 10000);

    
=head1 DESCRIPTION

This object represents a database that is implemented somehow (you shouldn\'t
care much as long as you can get the object). Once created you can retrieve
database adaptors specific to various database objects that allow the
retrieval and creation of objects from the database,

=head1 CONTACT

Post questions to the EnsEMBL development list <ensembl-dev@ebi.ac.uk>

=head1 APPENDIX

The rest of the documentation details each of the object methods. Internal methods are usually preceded with a _

=cut


# Let the code begin...

package Bio::EnsEMBL::DBSQL::DBAdaptor;

use vars qw(@ISA);
use strict;

use Bio::EnsEMBL::DBSQL::DBConnection;
use Bio::EnsEMBL::DBSQL::BaseFeatureAdaptor;

@ISA = qw(Bio::EnsEMBL::DBSQL::DBConnection);


#Override constructor inherited by Bio::EnsEMBL::DBSQL::DBConnection


=head2 new

  Arg [-DNADB]: (optional) Bio::EnsEMBL::DBSQL::DBAdaptor DNADB 
               All sequence, assembly, contig information etc, will be
                retrieved from this database instead.              
  Arg [..]   : Other args are passed to superclass 
               Bio::EnsEMBL::DBSQL::DBConnection
  Example    : $db = new Bio::EnsEMBL::DBSQL::DBAdaptor(
						    -user   => 'root',
						    -dbname => 'pog',
						    -host   => 'caldy',
						    -driver => 'mysql' );
  Description: Constructor for DBAdaptor.
  Returntype : Bio::EnsEMBL::DBSQL::DBAdaptor
  Exceptions : none
  Caller     : general

=cut

sub new {
  my($class, @args) = @_;
    
  #call superclass constructor
  my $self = $class->SUPER::new(@args);
  
  my ( $dnadb ) = $self->_rearrange([qw(DNADB)],@args);  

  if(defined $dnadb) {
    $self->dnadb($dnadb);
  }

	# $self here is actually a Container object
	# so need to call _obj to get the DBAdaptor
	$self->_obj->{'default_module'} =  { 'ArchiveStableId'      => 'Bio::EnsEMBL::DBSQL::ArchiveStableIdAdaptor',
					     'QtlFeature'           => 'Bio::EnsEMBL::Map::DBSQL::QtlFeatureAdaptor',
					     'Qtl'                  => 'Bio::EnsEMBL::Map::DBSQL::QtlAdaptor',
					     'ProteinFeature'       => 'Bio::EnsEMBL::DBSQL::ProteinFeatureAdaptor',
					     'Protein'              => 'Bio::EnsEMBL::DBSQL::ProteinAdaptor',
					     'MapFrag'              => 'Bio::EnsEMBL::DBSQL::MapFragAdaptor',
					     'DnaAlignFeature'      => 'Bio::EnsEMBL::DBSQL::DnaAlignFeatureAdaptor',
					     'Clone'                => 'Bio::EnsEMBL::DBSQL::CloneAdaptor',
 					     'PredictionTranscript' => 'Bio::EnsEMBL::DBSQL::PredictionTranscriptAdaptor',
					     'Sequence'             => 'Bio::EnsEMBL::DBSQL::SequenceAdaptor',
					     'Gene'                 => 'Bio::EnsEMBL::DBSQL::GeneAdaptor',
					     'Exon'                 => 'Bio::EnsEMBL::DBSQL::ExonAdaptor',
					     'Transcript'           => 'Bio::EnsEMBL::DBSQL::TranscriptAdaptor',
					     'Translation'          => 'Bio::EnsEMBL::DBSQL::TranslationAdaptor',
					     'RawContig'            => 'Bio::EnsEMBL::DBSQL::RawContigAdaptor',
					     'Slice'                => 'Bio::EnsEMBL::DBSQL::SliceAdaptor',
					     'Analysis'             => 'Bio::EnsEMBL::DBSQL::AnalysisAdaptor',
					     'SimpleFeature'        => 'Bio::EnsEMBL::DBSQL::SimpleFeatureAdaptor',
					     'RepeatConsensus'      => 'Bio::EnsEMBL::DBSQL::RepeatConsensusAdaptor',
					     'ProteinAlignFeature'  => 'Bio::EnsEMBL::DBSQL::ProteinAlignFeatureAdaptor',
					     'AssemblyMapper'       => 'Bio::EnsEMBL::DBSQL::AssemblyMapperAdaptor',
					     'DBEntry'              => 'Bio::EnsEMBL::DBSQL::DBEntryAdaptor',
					     'KaryotypeBand'        => 'Bio::EnsEMBL::DBSQL::KaryotypeBandAdaptor',

					     ###################    add for LOD score plot    ###################
                                             'LinkageEntry'         => 'Bio::EnsEMBL::DBSQL::LinkageAdaptor',
					     ####################################################################

					     'Chromosome'           => 'Bio::EnsEMBL::DBSQL::ChromosomeAdaptor',
					     'SupportingFeature'    => 'Bio::EnsEMBL::DBSQL::SupportingFeatureAdaptor',
					     'MarkerFeature'        => 'Bio::EnsEMBL::Map::DBSQL::MarkerFeatureAdaptor',
					     'Marker'               => 'Bio::EnsEMBL::Map::DBSQL::MarkerAdaptor',
					     'RepeatFeature'        => 'Bio::EnsEMBL::DBSQL::RepeatFeatureAdaptor',
					     'ProxySNP'             => 'Bio::EnsEMBL::DBSQL::ProxySNPAdaptor',
					     'ProxyGene'            => 'Bio::EnsEMBL::DBSQL::ProxyGeneAdaptor',
					     'ProxyRepeatFeature'   => 'Bio::EnsEMBL::DBSQL::ProxyRepeatFeatureAdaptor',
					     'ProxyDnaAlignFeature' => 'Bio::EnsEMBL::DBSQL::ProxyDnaAlignFeatureAdaptor',
					     'Blast'                => 'Bio::EnsEMBL::External::BlastAdaptor' };

	# initialise storage for hash of names of current modules
	%{$self->_obj->{'current_module'}} = %{$self->_obj->{'default_module'}}; 

	# keep a hash of objects representing objects of each adaptor type
	# instantiated as required in get adaptor
	$self->_obj->{'current_objects'} = {};

	# initialise generic feature adaptor storage
	$self->_obj->{'generic_feature_adaptors'} = {};

  return $self;
}


=head2 get_ArchiveStableIdAdaptor

  Args       : none 
  Example    : none
  Description: ...
  Returntype : Bio::EnsEMBL::DBSQL::ArchiveStableIdAdaptor 
  Exceptions : none
  Caller     : general

=cut

sub get_ArchiveStableIdAdaptor {
    my( $self ) = @_;
    
    return 
      $self->get_adaptor("ArchiveStableId");
}


=head2 get_QtlFeatureAdaptor

  Args       : none 
  Example    : none
  Description: ...
  Returntype : Bio::EnsEMBL::Map::DBSQL::QtlFeatureAdaptor 
  Exceptions : none
  Caller     : general

=cut

sub get_QtlFeatureAdaptor {
    my( $self ) = @_;
    
    return 
      $self->get_adaptor("QtlFeature");
}

=head2 get_QtlAdaptor

  Args       : none 
  Example    : none
  Description: ...
  Returntype : Bio::EnsEMBL::Map::DBSQL::QtlAdaptor 
  Exceptions : none
  Caller     : general

=cut

sub get_QtlAdaptor {
    my( $self ) = @_;
    
    return 
      $self->get_adaptor("Qtl");
}

=head2 get_MetaContainer

  Args       : none
  Example    : $meta_container = $db_adaptor->get_MetaContainer(); 
  Description: Gets a MetaContainer object for this database
  Returntype : Bio::EnsEMBL::DBSQL::MetaContainer
  Exceptions : none
  Caller     : ?

=cut

sub get_MetaContainer {
    my( $self ) = @_;
    
    my( $mc );
    unless ($mc = $self->{'_meta_container'}) {
        require Bio::EnsEMBL::DBSQL::MetaContainer;
        $mc = Bio::EnsEMBL::DBSQL::MetaContainer->new($self);
        $self->{'_meta_container'} = $mc;
    }
    return $mc;
}


=head2 get_ProteinFeatureAdaptor

  Args       : none 
  Example    : $pfa = $database_adaptor->get_ProteinFeatureAdaptor();  
  Description: Gets a ProteinFeatureAdaptor for this database.  
               Formerly named get_Protfeat_Adaptor()
  Returntype : Bio::EnsEMBL::DBSQL::ProteinFeatureAdaptor 
  Exceptions : none
  Caller     : general

=cut

sub get_ProteinFeatureAdaptor {
    my( $self ) = @_;
    
    return 
      $self->get_adaptor("ProteinFeature");
}


=head2 get_ProteinAdaptor

  Args       : none 
  Example    : $pa = $database_adaptor->get_ProteinAdaptor();  
  Description: Gets a ProteinAdaptor for this database.  
               Formerly named get_Protein_Adaptor() 
  Returntype : Bio::EnsEMBL::DBSQL::ProteinAdaptor 
  Exceptions : none 
  Caller     : general

=cut

sub get_ProteinAdaptor {
    my( $self ) = @_;
 
    return $self->get_adaptor("Protein");
}


=head2 get_SNPAdaptor

  Args       : none 
  Example    : $snp_adaptor = $db_adaptor->get_SNPAdaptor();
  Description: Gets a SNPAdaptor for this database
  Returntype : Bio::EnsEMBL::DBSQL::SNPAdaptor
  Exceptions : none
  Caller     : general

=cut

sub get_SNPAdaptor {
  my ($self)  = @_;

  my $lite = $self->get_db_adaptor('lite');
  my $primary_adaptor;

  if($lite) {
    $primary_adaptor = $lite->get_SNPAdaptor();
  } else {
    my $snp = $self->get_db_adaptor('SNP');
    
    unless($snp) {
      warn("No lite or SNP database, cannot get snp adaptor\n");
      return undef;
    }

    $primary_adaptor = $snp->get_SNPAdaptor();
    $primary_adaptor->ensembl_db( $self );
  }
  
  #return a proxy adaptor which can use the lite or the core database
  return $self->get_adaptor("ProxySNP",
			     $primary_adaptor);
}


=head2 get_BlastAdaptor

  Args       : none 
  Example    : $blast_adaptor = $db_adaptor->get_BlastAdaptor();
  Description: Gets a BlastAdaptor for retrieving stored blast hits
  Returntype : Bio::EnsEMBL::External::BlastAdaptor
  Exceptions : none
  Caller     : general

=cut

sub get_BlastAdaptor {
  my ($self)  = @_;

  my $db_apt = $self->get_db_adaptor('blast');

  return $self->get_adaptor("Blast",
			     $db_apt);
}


=head2 get_MapFragAdaptor

  Args       : none 
  Example    : $map_frag_adaptor = $db_adaptor->get_MapFragAdaptor();
  Description: Gets a MapFragAdaptor for this database
  Returntype : Bio::EnsEMBL::DBSQL::MapFragAdaptor
  Exceptions : none
  Caller     : general

=cut

sub get_MapFragAdaptor {
  my $self = shift;

  return $self->get_adaptor( "MapFrag" );
}


=head2 get_CloneAdaptor

  Args       : none 
  Example    : $clone_adaptor = $db_adaptor->get_CloneAdaptor();
  Description: Gets a CloneAdaptor for this database
  Returntype : Bio::EnsEMBL::DBSQL::CloneAdaptor
  Exceptions : none
  Caller     : general

=cut

sub get_CloneAdaptor {
  my( $self ) = @_;
  
  return $self->dnadb->get_adaptor("Clone");
}


=head2 get_PredictionTranscriptAdaptor

  Args       : none 
  Example    : $pta = $db_adaptor->get_PredictionTranscriptAdaptor();
  Description: Gets a PredictionTranscriptAdaptor for this database
  Returntype : Bio::EnsEMBL::DBSQL::PredictionTranscriptAdaptor
  Exceptions : none
  Caller     : general

=cut

sub get_PredictionTranscriptAdaptor {
  my ($self) = @_;

  return 
    $self->get_adaptor("PredictionTranscript");
 }


=head2 get_SequenceAdaptor

  Args       : none 
  Example    : $sequence_adaptor = $db_adaptor->get_SequenceAdaptor();
  Description: Gets a SequenceAdaptor for this database
  Returntype : Bio::EnsEMBL::DBSQL::SequenceAdaptor
  Exceptions : none
  Caller     : general

=cut

sub get_SequenceAdaptor {
   my $self = shift;

   #return the sequence adaptor for the dnadb (which may be this db)
   return $self->dnadb->get_adaptor("Sequence");
}


=head2 get_GeneAdaptor

  Args       : none 
  Example    : $gene_adaptor = $db_adaptor->get_GeneAdaptor();
  Description: Gets a GeneAdaptor for this database
  Returntype : Bio::EnsEMBL::DBSQL::GeneAdaptor
  Exceptions : none
  Caller     : general

=cut

sub get_GeneAdaptor {
  my( $self ) = @_;
  #get a core db adaptor
  my $core_adaptor = $self->get_adaptor("Gene");
  
  #use a proxy gene adaptor, capable of making decisions with regards to the
  #database that it uses, passing in the core adaptor as a constructor arg
  return $self->get_adaptor("ProxyGene",
			     $core_adaptor);
}


=head2 get_ExonAdaptor

  Args       : none 
  Example    : $exon_adaptor = $db_adaptor->get_ExonAdaptor();
  Description: Gets an ExonAdaptor for this database
  Returntype : Bio::EnsEMBL::DBSQL::ExonAdaptor
  Exceptions : none
  Caller     : general

=cut

sub get_ExonAdaptor {
  my( $self ) = @_;
  
  return $self->get_adaptor("Exon");
}


=head2 get_TranscriptAdaptor

  Args       : none 
  Example    : $transcript_adaptor = $db_adaptor->get_TranscriptAdaptor();
  Description: Gets a TranscriptAdaptor for this database
  Returntype : Bio::EnsEMBL::DBSQL::TranscriptAdaptor
  Exceptions : none
  Caller     : general

=cut

sub get_TranscriptAdaptor {
  my( $self ) = @_;

  return $self->get_adaptor("Transcript");
}


=head2 get_TranslationAdaptor

  Args       : none 
  Example    : $translation_adaptor = $db_adaptor->get_TranslationAdaptor();
  Description: Gets a TranslationAdaptor for this database
  Returntype : Bio::EnsEMBL::DBSQL::TranslationAdaptor
  Exceptions : none
  Caller     : general

=cut

sub get_TranslationAdaptor {
    my( $self ) = @_;

    return $self->get_adaptor("Translation");
}


=head2 get_RawContigAdaptor

  Args       : none 
  Example    : $rca = $db_adaptor->get_RawContigAdaptor();
  Description: Gets a RawContigAdaptor for this database
  Returntype : Bio::EnsEMBL::DBSQL::RawContigAdaptor
  Exceptions : none
  Caller     : general

=cut

sub get_RawContigAdaptor {
    my( $self ) = @_;

    return $self->dnadb->get_adaptor("RawContig");
}


=head2 get_SliceAdaptor

  Args       : none 
  Example    : $slice_adaptor = $db_adaptor->get_SliceAdaptor();
  Description: Gets a SliceAdaptor for this database
  Returntype : Bio::EnsEMBL::DBSQL::SliceAdaptor
  Exceptions : none
  Caller     : general

=cut

sub get_SliceAdaptor {
  my( $self ) = @_;
  
  return $self->get_adaptor("Slice");
}


=head2 get_AnalysisAdaptor

  Args       : none 
  Example    : $analysis_adaptor = $db_adaptor->get_AnalysisAdaptor();
  Description: Gets an AnalysisAdaptor for this database
  Returntype : Bio::EnsEMBL::DBSQL::AnalysisAdaptor
  Exceptions : none
  Caller     : general

=cut

sub get_AnalysisAdaptor {
    my( $self ) = @_;

    return $self->get_adaptor("Analysis");
}


=head2 get_SimpleFeatureAdaptor

  Args       : none 
  Example    : $sfa = $db_adaptor->get_SimpleFeatureAdaptor();
  Description: Gets a SimpleFeatureAdaptor for this database
  Returntype : Bio::EnsEMBL::DBSQL::SimpleFeatureAdaptor
  Exceptions : none
  Caller     : general

=cut

sub get_SimpleFeatureAdaptor {
  my( $self ) = @_;
  
  return $self->get_adaptor("SimpleFeature");
}


=head2 get_RepeatConsensusAdaptor

  Args       : none 
  Example    : $rca = $db_adaptor->get_RepeatConsensusAdaptor();
  Description: Gets a RepeatConsensusAdaptor for this database
  Returntype : Bio::EnsEMBL::DBSQL::RepeatConsensusAdaptor
  Exceptions : none
  Caller     : general

=cut

sub get_RepeatConsensusAdaptor {
  my( $self ) = @_;
  
  return $self->get_adaptor("RepeatConsensus");
}


=head2 get_RepeatFeatureAdaptor

  Args       : none 
  Example    : $rfa = $db_adaptor->get_RepeatFeatureAdaptor();
  Description: Gets a RepeatFeatureAdaptor for this database
  Returntype : Bio::EnsEMBL::DBSQL::RepeatFeatureAdaptor
  Exceptions : none
  Caller     : general

=cut

sub get_RepeatFeatureAdaptor {
  my( $self ) = @_;
  
  my $core_adaptor = 
    $self->dnadb->get_adaptor("RepeatFeature");
  
  #create a proxy adaptor, using a core RepeatFeatureAdaptor as constructor arg
  return $self->get_adaptor("ProxyRepeatFeature",
			    $core_adaptor);
}


=head2 get_ProteinAlignFeatureAdaptor

  Args       : none 
  Example    : $pafa = $db_adaptor->get_ProteinAlignFeatureAdaptor();
  Description: Gets a ProteinAlignFeatureAdaptor for this database
  Returntype : Bio::EnsEMBL::DBSQL::ProteinAlignFeatureAdaptor
  Exceptions : none
  Caller     : general

=cut

sub get_ProteinAlignFeatureAdaptor {
  my( $self ) = @_;
    
  return 
    $self->get_adaptor("ProteinAlignFeature");
}

  
=head2 get_DnaAlignFeatureAdaptor

  Args       : none 
  Example    : $dafa = $db_adaptor->get_DnaAlignFeatureAdaptor();
  Description: Gets a DnaAlignFeatureAdaptor for this database
  Returntype : Bio::EnsEMBL::DBSQL::DnaAlignFeatureAdaptor
  Exceptions : none
  Caller     : general

=cut

sub get_DnaAlignFeatureAdaptor {
  my $self = shift;
  
  my $core_adaptor = 
    $self->get_adaptor("DnaAlignFeature");

  #return a proxy adaptor which can choose between the core and est DBs
  return 
    $self->get_adaptor("ProxyDnaAlignFeature",
			$core_adaptor);
}


=head2 get_AssemblyMapperAdaptor

  Args       : none 
  Example    : $asma = $db_adaptor->get_AssemblyMapperAdaptor();
  Description: Gets an AsemblyMapperAdaptor for this database
  Returntype : Bio::EnsEMBL::DBSQL::AssemblyMapperAdaptor
  Exceptions : none
  Caller     : general

=cut

sub get_AssemblyMapperAdaptor {
  my( $self ) = @_;

  return 
    $self->dnadb->get_adaptor("AssemblyMapper");
}


=head2 get_DBEntryAdaptor

  Args       : none 
  Example    : $dbentry_adaptor = $db_adaptor->get_DBEntryAdaptor();
  Description: Gets a DBEntryAdaptor for this database
  Returntype : Bio::EnsEMBL::DBSQL::DBEntryAdaptor
  Exceptions : none
  Caller     : general

=cut

sub get_DBEntryAdaptor {
    my( $self ) = @_;

    return $self->get_adaptor("DBEntry");
}


=head2 get_KaryotypeBandAdaptor

  Args       : none 
  Example    : $kba = $db_adaptor->get_KaryotypeBandAdaptor();
  Description: Gets a KaryotypeBandAdaptor for this database
  Returntype : Bio::EnsEMBL::DBSQL::KaryotypeBandAdaptor
  Exceptions : none
  Caller     : general

=cut

sub get_KaryotypeBandAdaptor {
    my( $self ) = @_;

    return 
      $self->dnadb->get_adaptor("KaryotypeBand");
}

###################    add for LOD score plot    ###################
=head2 get_LinkageAdaptor

  Args       : none 
  Example    : $lba = $db_adaptor->get_LinkageAdaptor();
  Description: Gets a LinkageAdaptor for this database
  Returntype : Bio::EnsEMBL::DBSQL::LinkageAdaptor
  Exceptions : none
  Caller     : general
  Author     : Hong Xu (hongxu@duke.edu)

=cut

sub get_LinkageAdaptor {
    my( $self ) = @_;

    return $self->get_adaptor("LinkageEntry");
}
####################################################################


=head2 get_ChromosomeAdaptor

  Args       : none 
  Example    : $ca = $db_adaptor->get_ChromosomeAdaptor();
  Description: Gets a ChromosomeAdaptor for this database
  Returntype : Bio::EnsEMBL::DBSQL::ChromosomeAdaptor
  Exceptions : none
  Caller     : general

=cut

sub get_ChromosomeAdaptor {
    my( $self ) = @_;

    return 
      $self->dnadb->get_adaptor("Chromosome");
}


=head2 get_SupportingFeatureAdaptor

  Arg [1]    : none
  Example    : $sfa = $db_adaptor->get_SupportingFeatureAdaptor();
  Description: Gets a SupportingFeatreAdaptor for this database
  Returntype : Bio::EnsEMBL::DBSQL::SupportingFeatureAdaptor
  Exceptions : none
  Caller     : Bio::EnsEMBL::Exon

=cut

sub get_SupportingFeatureAdaptor {
  my $self = shift;

  return $self->get_adaptor("SupportingFeature");
}


=head2 get_MarkerFeatureAdaptor

  Arg [1]    : none
  Example    : $mfa = $db_adaptor->get_MarkerFeatureAdaptor;
  Description: Gets a MarkerFeatureAdaptor for this database
  Returntype : Bio::EnsEMBL::Map::DBSQL::MarkerFeatureAdaptor
  Exceptions : none
  Caller     : general

=cut

sub get_MarkerFeatureAdaptor {
  my $self = shift;

  return $self->get_adaptor('MarkerFeature');
}


=head2 get_MarkerAdaptor

  Arg [1]    : none
  Example    : $ma = $db_adaptor->get_MarkerAdaptor;
  Description: Gets a MarkerAdaptor for this database
  Returntype : Bio::EnsEMBL::Map::DBSQL::MarkerAdaptor
  Exceptions : none
  Caller     : general

=cut

sub get_MarkerAdaptor {
  my $self = shift;

  return $self->get_adaptor('Marker');
}


=head2 list_supported_assemblies

  Args       : none
  Example    : my @supported = $database_adaptor->list_supported_assemblies);
  Description: Returns a list of assemblies supported by this database.
  Returntype : list of strings
  Exceptions : thrown if SQL query fails
  Caller     : ?

=cut

sub list_supported_assemblies {
    my($self) = @_;
    my @out;

    my $query = q{
        SELECT distinct type
        FROM   assembly
    };

    my $sth = $self->prepare($query) ||
     $self->throw("Error in list_supported_assemblies");
    my $res = $sth->execute ||
     $self->throw("Error in list_supported_assemblies");

    while (my($type) = $sth->fetchrow_array) {
       push(@out, $type);
    }
    return @out;
}


=head2 assembly_type

  Arg [1]    : (optional) string $value
                the new assembly type value
  Example    : $db_adaptor->assembly_type($newval);
  Description: Getter / Setter for the type of assembly used by
               this database.  If the value is not set then the 
               default value is obtained from the MetaContainer
  Returntype : string
  Exceptions : thrown if there is no defined assembly type, and the default
               assembly type cannot be obtained from the MetaContainer 
  Caller     : ?

=cut

sub assembly_type{
   my ($obj,$value) = @_;
   if($value) {
      $obj->{'assembly'} = $value;
    }
    if (! defined $obj->{'assembly'}) {
      my $ass;
      eval {
        $ass = $obj->dnadb->get_MetaContainer()->get_default_assembly();
      };
      if ( $@ ) {
        $obj->throw("*** get_MetaContainer->get_default_assembly failed:\n$@\n"
          ."assembly type must be set with assembly_type() first");
      } elsif (! $ass) {
        $obj->throw("No default assembly defined in ".$obj->dnadb->dbname. " - must set with assembly_type() first");
      }
      $obj->{'assembly'} = $ass;
    }
    return $obj->{'assembly'};

}


=head2 dnadb

 Title   : dnadb
 Usage   : my $dnadb = $db->dnadb;
 Function: returns the database adaptor where the dna lives
           Useful if you only want to keep one copy of the dna
           on disk but have other databases with genes and features in
 Returns : dna database adaptor
  Args    : Bio::EnsEMBL::DBSQL::DBAdaptor

=cut

sub dnadb {
  my ($self,$arg) = @_;

  if($arg) {
    if(ref $arg && (($arg->isa('Bio::EnsEMBL::Container') && 
		     $arg->_obj == $self) || $arg == $self)) {
      #we don't want to store a circular reference to our self
      return;
    }

    #if this a container, we don't care, hang onto it
    $self->{'dnadb'} = $arg;
  }

  return $self->{'dnadb'} || $self;
}


=head2 deleteObj

  Arg [1]    : none
  Example    : none
  Description: Cleans up circular reference loops so proper garbage collection
               can occur.
  Returntype : none
  Exceptions : none
  Caller     : DBAdaptorContainer::DESTROY

=cut

sub deleteObj {
  my $self = shift;

  #print "called deleteObj on DBAdaptor\n";

  #clean up external feature adaptor references
  if(exists $self->{'_xf_adaptors'}) {
    foreach my $key (keys %{$self->{'_xf_adaptors'}}) {
      $self->{'_xf_adaptors'}->{$key} = undef;
    }
  }


  $self->{'dnadb'} = undef;

  #call the superclass deleteObj method
  $self->SUPER::deleteObj;
}


###########################################################
#
# Support for DAS
#
###########################################################

=head2 add_DASFeatureFactory

  Arg [1]    : Bio::EnsEMBL::ExternalFeatureFactory $value 
  Example    : none
  Description: Attaches a DAS Feature Factory to this method.  
               ExternalFeatureFactory objects are not really used right now.
               They may be reintroduced or taken out completely.  The fate
               of this function is unknown (although it is presently needed).
  Returntype : none
  Exceptions : none
  Caller     : EnsWeb

=cut

sub add_DASFeatureFactory{
 
 my ($self,$value) = @_;
  
  push(@{$self->{'_das_ff'}},$value);
}


=head2 _each_DASFeatureFactory

  Args       : none
  Example    : none
  Description: Not sure if this is used, or if it should be removed.  It 
               does not seem to be used at the moment
  Returntype : Bio::EnsEMBL::ExternalFeatureFactory
  Exceptions : none
  Caller     : ??

=cut

sub _each_DASFeatureFactory{
   my ($self) = @_;

   return @{$self->{'_das_ff'}||[]}
}


################################################################## 
# 
# SUPPORT FOR EXTERNAL FEATURE FACTORIES 
# 
##################################################################


=head2 add_ExternalFeatureAdaptor

  Arg [1]    : Bio::EnsEMBL::External::ExternalFeatureAdaptor
  Example    : $db_adaptor->add_ExternalFeatureAdaptor($xfa);
  Description: Adds an external feature adaptor to this database adaptor.
               Adding the external adaptor in this way allows external
               features to be obtained from Slices and from RawContigs.

               The external feature adaptor which is passed to this method
               will have its db attribuite set to this DBAdaptor object via 
               the db accessor method. 

               ExternalFeatureAdaptors passed to this method are stored 
               internally in a hash keyed on the string returned by the 
               ExternalFeatureAdaptors track_name method.
               
               If the track name method is not implemented then the 
               a default key named 'External features' is assigned.  In the
               event of duplicate key names, a number is appended to the
               key name, and incremented for each subsequent adaptor with the
               same track name.  For example, if no track_names are specified 
               then the the external feature adaptors will be stored under the
               keys 'External features', 'External features2' 
               'External features3' etc.
  Returntype : none
  Exceptions : none
  Caller     : general

=cut

sub add_ExternalFeatureAdaptor {
  my ($self, $adaptor) = @_;

  unless($adaptor && ref $adaptor && 
	 $adaptor->isa('Bio::EnsEMBL::External::ExternalFeatureAdaptor')) {
    $self->throw("[$adaptor] is not a " .
                 "Bio::EnsEMBL::External::ExternalFeatureAdaptor");
  }

  unless(exists $self->{'_xf_adaptors'}) {
    $self->{'_xf_adaptors'} = {};
  }

  my $track_name = $adaptor->{'_track_name'};

  #use a generic track name if one hasn't been defined
  unless(defined $track_name) {
    $track_name = "External features";
  }

  #if the track name exists add numbers to the end until a free name is found
  if(exists $self->{'_xf_adaptors'}->{"$track_name"}) {
    my $num = 2;
    $num++ while(exists $self->{'_xf_adaptors'}->{"$track_name$num"});
    $self->{'_xf_adaptors'}->{"$track_name$num"} = $adaptor;
  } else {
    $self->{'_xf_adaptors'}->{"$track_name"} = $adaptor;
  }

  $adaptor->db($self);
}


=head2 get_ExternalFeatureAdaptors

  Arg [1]    : none
  Example    : @xfas = values %{$db_adaptor->get_ExternalFeatureAdaptors}; 
  Description: Retrieves all of the ExternalFeatureAdaptors which have been
               added to this DBAdaptor.  The ExternalFeatureAdaptors are 
               returned in a reference to a hash keyed on the track names
               of the external adaptors
  Returntype : Reference to a hash of ExternalFeatureAdaptors keyed on 
               their track names.
  Exceptions : none
  Caller     : general

=cut

sub get_ExternalFeatureAdaptors {
  my $self = shift;

  return $self->{'_xf_adaptors'};
}


=head2 add_ExternalFeatureFactory

  Arg [1]    : Bio::EnsEMBL::DB::ExternalFeatureFactoryI $value
  Example    : $db_adaptor->add_ExternalFeatureFactory
  Description: It is recommended that add_ExternalFeatureAdaptor be used 
               instead.  See documentation for 
               Bio::EnsEMBL::External::ExternalFeatureAdaptor

               Adds an external feature factory to the core database
               so that features from external sources can be displayed in 
               ensembl. This method is still available mainly for legacy
               support for external EnsEMBL installations.
  Returntype : none
  Exceptions : none
  Caller     : external

=cut

sub add_ExternalFeatureFactory{
   my ($self,$value) = @_;

   $self->add_ExternalFeatureAdaptor($value);
}

#
# OVERWRITABLE STANDARD ADAPTORS
#

=head2 get_adaptor

  Arg [1]    : Canonical data type for which an adaptor is required.
  Example    : $db_adaptor->get_adaptor("Protein")
  Description: Gets an adaptor object for a standard data type.
  Returntype : Adaptor Object of arbitrary type
  Exceptions : thrown if there is no associated module
  Caller     : external

=cut

sub get_adaptor() {

	my ($self, $canonical_name, @other_args) = @_;

	# throw if module for $canonical_name does not exist
	$self->throw("No such data type $canonical_name") if (!exists($self->{'current_module'}->{$canonical_name}));

	# get module name for $canonical_name
	my $module_name = $self->{'default_module'}->{$canonical_name};

	# create and store a new one if necessary
	if (!exists($self->{'current_objects'}->{$canonical_name})) {
	  $self->{'current_objects'}->{$canonical_name} = $self->_get_adaptor($module_name, @other_args);
	}

	return $self->{'current_objects'}->{$canonical_name};

}


=head2 set_adaptor

  Arg [1]    : Canonical data type for new adaptor.
	Arg [2]    : Object defining the adaptor for arg1.
  Example    : $pa = Bio::EnsEMBL::DBSQL::ProteinAdaptor->new($db_adaptor);
             : $db_adaptor->set_adaptor("Protein", $pa)
  Description: Stores the object which represents the adaptor for the arg1 data type.
  Returntype : none
  Exceptions : If arg2 is not a subclass of the default module for this data type.
  Caller     : external

=cut

sub set_adaptor() {

	my ($self, $canonical_name, $new_object) = @_;

  # throw if an unrecognised canonical_name is used
	$self->throw("No such data type $canonical_name") if (!exists($self->{'default_module'}->{$canonical_name}));

	my $default_module = $self->{'default_module'}->{$canonical_name};
	
	# Check that $new_module is a subclass of $default_module	
	if (!$new_object->isa($default_module)) {  # polymorphism should work
		$self->throw("ref($new_object) is not a subclass of $default_module");
	}

	# set the value in current_module
	$self->{'current_objects'}->{$canonical_name} = $new_object;

}

#
# GENERIC FEATURE ADAPTORS
#

=head2 get_GenericFeatureAdaptors

  Arg [1]    : List of names of feature adaptors to get. If no adaptor names are given, all the defined adaptors are returned.
  Example    : $db->get_GenericFeature("SomeFeature", "SomeOtherFeature")
  Description: Returns a hash containing the named feature adaptors (or all feature adaptors).
  Returntype : Hash containing the named feature adaptors (or all feature adaptors).
  Exceptions : If any of the the named generic feature adaptors do not exist.
  Caller     : external

=cut

sub get_GenericFeatureAdaptors() {

	my ($self, @names) = @_;

  my %adaptors = {};

	if (!@names) {
		%adaptors = %{$self->{'generic_feature_adaptors'}};
	} else {
		foreach my $name (@names) {
			if (!exists($self->{'generic_feature_adaptors'}->{$name})) {
				$self->throw("No generic feature adaptor has been defined for $name" );
			}
			%adaptors->{$name} = $self->{'generic_feature_adaptors'}->{$name};
		}
	}

	return %adaptors;

}

=head2 add_GenericFeatureAdaptor

  Arg [1]    : The name of the feature.
  Arg [2]    : Adaptor object for a generic feature.
  Example    : $db->add_GenericFeatureAdaptor("SomeFeature", "Bio::EnsEMBL::DBSQL::SomeFeatureAdaptor")
  Description: Stores the object which represents the adaptor for the named feature type.
  Returntype : none
  Exceptions :
  Caller     : external

=cut

sub add_GenericFeatureAdaptor() {

	my ($self, $name, $adaptor_obj) = @_;
	
	# check that $adaptor is an object that subclasses BaseFeatureAdaptor	
	if (!$adaptor_obj->isa("Bio::EnsEMBL::DBSQL::BaseFeatureAdaptor")) {
	  $self->throw("$name is a " . ref($adaptor_obj) . " which is not a subclass of Bio::EnsEMBL::DBSQL::BaseFeatureAdaptor" );
	}

	$self->{'generic_feature_adaptors'}->{$name} = $adaptor_obj;

}

#
# sub DEPRECATED METHODS
#
#

sub source {
  my $self = shift;

  $self->warn("DBAdaptor::source method is deprecated - do not use" .
	     $self->stack_trace_dump);
  
}

1;
