# Supplementary material for: Statistical Viewer: a tool to upload and integrate linkage and association data as plots displayed within the Ensembl genome browser
Source: BMC Bioinformatics. 2005 Apr 12;6:95. doi: 10.1186/1471-2105-6-95 (PMC1087836; doi:10.1186/1471-2105-6-95)
Supplement: Additional File 6 — The executable BioPerl modules and documentation can be decompressed with either the GNU (Free Software Foundation) unzip command [36] in UNIX or the WinZip Windows archive utility (WinZip Computing, Inc.) [37] in an MS Windows OS. Please see the respective web sites that are referenced for additional details on acquiring and using these compression utilities, as well as the UNIX man pages for the tar command: i. Readme A text file the provides a description of modules and the path to the code in the Ensembl Server Root directory ii. Support.pm (Format: Perl Module) Modified source code for the ContigView::Support package that includes the Duke Center for Human Genetics extension to add the LOD score plot panel iii. Chrplot.pm (Format: Perl Module) The WebUserConfig::chrplot BioPerl module iv. Contigview (Format: text file) Modified source code for the configuration based version of the Ensembl Contig view package including the necessary additions to incorporate the LOD score or other statistical data plot v. Cytoview (Format: text file) Source code for the Ensembl Cyto view package including the modifications to incorporate the LOD score plot vi. DBAdaptor.pm (Format: Perl Module) The modified source code for the Bio::EnsEMBL::DBSQL::DBAdaptor module that includes the Duke Center for Human Genetics extension to add the LOD score plot panel into the genome browser vii. Linkage.sql (Format: Structured Query Language) This file specifies the table structure for the linkage object viii. Linkage.pm (Format: Perl Module) Bio::EnsEMBL::Linkage Ensembl BioPerl module ix. LinkageAdaptor.pm (Format: Perl Module) Bio::EnsEMBL::DBSQL::LinkageAdaptor BioPerl module This Module includes the POD documentation – the main documents preceding the code x. Linkageview (Format: BioPerl package) This file provides the package to display the chromosome linkage plot and the information for each linkage point xi. Linkageview.pm (Format: Perl Module) The EnsEMBL::Web::UserConfig::linkagevie [file 1471-2105-6-95-S6.gz › HTML.pm]

###############################################################
### Note: Modified by Hong Xu (hongxu@duke.edu)             ###
###       Search "add for LOD score plot" for modification  ###
###############################################################
    
package ContigView::HTML;

use ExtURL;
use EnsWeb;
use EnsEMBL::HTML::Page;
use CGI;
use strict;
use Bio::EnsEMBL::DrawableContainer;

1;

sub display_header {
    my($r, $cgi, $pars) = @_;
    $r->err_header_out('ensembl_headers_out'=>1);
    
    print $cgi->header(),
    &ensembl_page_header(('initfocus'=>1,'menus'=>1,'dd_menus'=>1)).
    &ensembl_search_table( $pars->{'clone'} || $pars->{'contig'} || $pars->{'chr'}, "Sequence" );
}

##############################################################
## Navigation within the page!                              ##
##----------------------------------------------------------##
## function: create_menu                                    ##
## params:   __config    configuration hash for image on    ##
##                       which menus are applied            ##
##           image       button image                       ##
##           script      name for config hash               ##
##           defs        hash ref of links for check boxes  ##
##           links       hash ref for array of links only   ##
## result:   javascript to generate menu                    ##
##----------------------------------------------------------##
## function: js_divs_for_menuing_system                     ##
## params:   vc_ref      reference for vc                   ##
##           configs     configuration hash                 ##
##           script      script name to configure           ##
##           defaults    list of default info               ##
##############################################################

sub create_menu {
    my($__config, $image, $script, $defs_ref, $links_ref ) = @_;
    my @options = ();
    my $value;
    my $MISSING_TRACKS = 0;
    foreach (@$defs_ref) {
        if($_->[0] eq 'imagemap' || $_->[0] =~ /^opt_/) {
            $value = $__config->get( '_settings', $_->[0] );
        } else {
            $value = ($__config->get( $_->[0], 'on' ) eq 'on') ? 1 : 0;
            $MISSING_TRACKS ++ if $value == 0;
        }
        push @options, qq(    new dd_Item("checkbox","$_->[0]", "$_->[1]", "$value"));
    }
    foreach (@$links_ref) { 
        push @options, qq(    new dd_Item("normal","$_->[2]","$_->[0]","$_->[1]"));
    }
    return "  new dd_Menu(\"$image\",\"$script\",new Array(".join(",\n",@options)."))", $MISSING_TRACKS;
}

sub js_divs_for_menuing_system {
    my ( $vc_ref, $configs, $script, $defaults, $highlights ) = @_;
    my $highlight = (defined $highlights && @{$highlights})? ('&highlight='.join('|',@$highlights)) : '';
    my $ext_das = new ExternalDAS( $configs->{ $script }->{'_db'} );
	$ext_das->get_sources();
	my $ds2 = $ext_das->{'data'};
    my %das_list2 = map {
        (exists $ds2->{$_}->{'species'} && $ds2->{$_}->{'species'} ne $ENV{'ENSEMBL_SPECIES'}) ? () : ($_,$ds2->{$_})
    } keys %$ds2;

    my $urls = ExtURL->new();

    my @menus = (); # Top level menus
    
    my $SWITCHED_OFF_TRACKS = 0;
    # Features menu
    if( $defaults->{'menus'}{'features'}) {
      my @FEATURES = grep { $configs->{'bottom'}->is_available_artefact($_->[0] ) } @{ $defaults->{'features'} };
        my( $menu, $missing_tracks) = &create_menu(
    	    $configs->{$script}, 	'features.gif',
        	'bottom', 	\@FEATURES,
        	[
        		[ 'Advanced...', "/$ENV{'ENSEMBL_SPECIES'}/config?script=".$configs->{ $script }->script(), 'bottom' ]
        	]
        );
        push @menus, $menu; 
        $SWITCHED_OFF_TRACKS += $missing_tracks;
    }

    # DAS menu
    if( $defaults->{'menus'}{'DAS'}) {
    	my $EXT = EnsWeb::species_defs->ENSEMBL_INTERNAL_DAS_SOURCES;
        my @dassources;
    	foreach( sort { $EXT->{$a}->{'label'} cmp $EXT->{$b}->{'label'} } keys %$EXT ) {
    		push @dassources, ["managed_$_", $EXT->{$_}->{'label'}];
    	}
    	no strict 'refs';
    	
    	foreach( sort { $das_list2{$a}->{'label'} cmp $das_list2{$b}->{'label'} } keys %das_list2 ) {
    		push @dassources, ["managed_extdas_$_", $das_list2{$_}->{'label'}];
    	}

        my @links;
        my @SlideOffs = @{$EnsWeb::species_defs->DAS_DSNS_FOR_MENU||[]};
        while( my($menu_item, $url) = splice(@SlideOffs,0,2) ) {
            push @links,[ "Quick jump: $menu_item...",
                    qq(javascript:X=window.open('/$ENV{'ENSEMBL_SPECIES'}/externaldas?URL=$url&URL_Selection=other','dassources','height=500,width=500,left=50,screenX=50,top=50,screenY=50,scrollbars=yes');X.focus()),'' ];
        }

        my( $menu, $missing_tracks) = &create_menu(
        	$configs->{$script},  	'dassource.gif',
        	'bottom',	\@dassources, 
        	[   @links,
    	    	[ 'Manage sources...',
                    qq(javascript:X=window.open('/$ENV{'ENSEMBL_SPECIES'}/externaldas?list=1','dassources','height=500,width=500,left=50,screenX=50,top=50,screenY=50,scrollbars=yes');X.focus()),
                    '' ],
    	    	[ 'Upload data...',
                    qq(javascript:X=window.open('/$ENV{'ENSEMBL_SPECIES'}/externaldas?action=mydas','dassources','height=500,width=500,left=50,screenX=50,top=50,screenY=50,scrollbars=yes');X.focus()),
                    '' ],
                [ 'URL basd data...', qq(javascript:X=window.open('/$ENV{'ENSEMBL_SPECIES'}/urlsource?script=$ENV{'ENSEMBL_SCRIPT'}&l=$vc_ref->{'chr'}:$vc_ref->{'start'}-$vc_ref->{'end'}$highlight','urlsources','height=400,width=500,left=50,screenX=50,top=50,screenY=50,scrollbars=yes');X.focus()),
                    '' ],
                [ 'Server directory...', '/Docs/wiki/html/EnsemblDocs/DASdirectory.html', 'server' ]

    	    ]
        );
        push @menus, $menu; 
        $SWITCHED_OFF_TRACKS += $missing_tracks;
    }

    if( $defaults->{'menus'}{'repeats'} ) {
        my @REPEATS = grep { $configs->{'bottom'}->is_available_artefact( 'repeat_lite' ) } ( [ 'repeat_lite' => 'All repeats' ] );
        foreach my $T (sort keys %{ EnsWeb::species_defs->REPEAT_TYPES ||{}} ) {
             (my $T2 = $T ) =~ s/\W+/_/g; 
            push @REPEATS, [ "managed_repeat_$T2", $T ];
        }
        my( $menu, $missing_tracks) = &create_menu(
        	$configs->{$script},		'repeats.gif',
    	    'bottom',     \@REPEATS,
    	    []
        );
        push @menus, $menu; 
        $SWITCHED_OFF_TRACKS += $missing_tracks;
    };
    # Options menu
    if( $defaults->{'menus'}{'options'} ) {
	my @OPTIONS= grep { $configs->{'bottom'}->is_available_artefact($_->[0]) } @{ $defaults->{'options'} };
    push @OPTIONS, [ 'opt_daswarn' => 'DAS Warn' ] if EnsWeb::species_defs->ENSEMBL_DAS_WARN;
            
        my( $menu, $missing_tracks) = &create_menu(
        	$configs->{$script},		'options.gif',
    	    'bottom',     \@OPTIONS,
    	    [
        		[ 'Advanced...', "/$ENV{'ENSEMBL_SPECIES'}/config?script=".$configs->{ $script }->script(), 'bottom' ]
    	    ]
        );
        push @menus, $menu; 
        $SWITCHED_OFF_TRACKS += $missing_tracks;
    };

    if( $defaults->{'menus'}{'export'} ) {
    #    if( $defaults->{'assembly_status'} eq 'FULL' ) {
            my $exportURL = "/$ENV{'ENSEMBL_SPECIES'}/exportview?type=basepairs&chr=$vc_ref->{'chr'}&bp_start=$vc_ref->{'start'}&bp_end=$vc_ref->{'end'}";
	    my $martURL   = "/Multi/martview?stage_initialised=start&stage_initialised=region&stage_initialised=filter&stage=output&species=$ENV{'ENSEMBL_SPECIES'}&chromosome=1&chromosome_name=$vc_ref->{'chr'}&chromosome_fromfilt=chr_start&chromosome_tofilt=chr_end&chromosome_fromval=$vc_ref->{'start'}&chromosome_toval=$vc_ref->{'end'}";

            my $martFlag = EnsWeb::species_defs->ENSEMBL_NO_MART == 1 ? 0 : 1;
	    my $exports = 
	      { 
	       embl   => { text  => 'Flat file',
			   url   => "$exportURL&tab=embl",
			   avail => 1 },
	       
	       fasta  => { text  => 'FASTA',
			   url   => "$exportURL&tab=fasta",
			   avail => 1 },
	       
	       image  => { text  => 'Image',
			   url   => "$exportURL&tab=image",
			   avail => 1 },
	       
	       gene   => { text  => 'Ensembl Gene List',
			   url   => "$martURL&focus=gene",
			   avail => $martFlag },
	       
	       sanger => { text  => 'Vega Gene List',
			   url   => "$martURL&focus=vega_gene",
			   avail => $martFlag && $configs->{'bottom'}->is_available_artefact( 'databases ENSEMBL_VEGA' ) },

	       
	       estgene=> { text  => 'EST Gene List',
			   url   => "$martURL&focus=est_gene",
			   avail => $martFlag && $configs->{'bottom'}->is_available_artefact( 'databases ENSEMBL_ESTGENE' ) },
	       
	       snp    => { text  => 'SNP List',
			   url   => "$martURL&focus=snp",
			   avail => $martFlag && $configs->{'bottom'}->is_available_artefact( 'databases ENSEMBL_SNP' ) },
	       
	      };
	
    	    my $export_ary = [];
    	    foreach( keys %{$exports} ){
                if( $exports->{$_}->{avail} ){
    	            push( @$export_ary, [ $exports->{$_}->{text}, 
    				    $exports->{$_}->{url},
				        '' ] );
	            }
	        }
        
            my( $menu, $missing_tracks) = &create_menu(
                     $configs->{$script}, 
    	             'exportas.gif', 
    		     'bottom', 
    		      [], 
    		   $export_ary
            );
            push @menus, $menu;
  #      } else {
  #        $defaults->{'menus'}{'export'} = undef;
  #      }
    }    
    # Jumpto menu
    if( $defaults->{'menus'}{'jumpto'} ) {
        if( $defaults->{'assembly_status'} eq 'FULL' ) {
            my @menu;
            my $chr = $vc_ref->{'chr'};
            my %hash    = EnsWeb::species_defs->multi('SYNTENY');
            foreach( keys %hash ) {
                next unless EnsWeb::species_defs->other_species($_,'ASSEMBLY_STATUS') eq 'FULL';
                push @menu, [ "syntenyview ($_)",
                    qq(/$ENV{'ENSEMBL_SPECIES'}/syntenyview?species=$_&chr=$vc_ref->{'chr'}&loc=$vc_ref->{'start'}),''];
            }
            push @menu, [ 'mapview' ,   qq(/$ENV{'ENSEMBL_SPECIES'}/mapview?chr=$vc_ref->{'chr'}), '' ];
            my @views = ( 'contigview' );
            push @views, 'cytoview' if
                    defined EnsWeb::species_defs->CYTOVIEW_ENABLED &&
                            EnsWeb::species_defs->CYTOVIEW_ENABLED > 0;
            foreach( @views ) {
                next if $_ eq $ENV{'ENSEMBL_SCRIPT'};
                push @menu,
        		    [ $_ , 
                      qq(/$ENV{'ENSEMBL_SPECIES'}/$_?l=$vc_ref->{'chr'}:$vc_ref->{'start'}-$vc_ref->{'end'}$highlight),
                      '' ] ;
            }
            my $browsers = EnsWeb::species_defs->EXTERNAL_GENOME_BROWSERS;
            foreach (sort keys %{$browsers} ) {
                push @menu, 
                    [ $browsers->{$_} , 
                        $urls->get_url($_, {
                            'CHR' => $chr, 'START' => $vc_ref->{'start'},
                            'END' => $vc_ref->{'end'} }     ), 
                        'ext_browser' ];
            }
            my( $menu, $missing_tracks) = &create_menu(
        	    $configs->{$script},		'jumpto.gif',
        	    'bottom',	[], \@menu
            );
            push @menus, $menu;
        } else {
            $defaults->{'menus'}{'jumpto'} = undef;    
        }
    }

    if( $defaults->{'menus'}{'resize'} ) {
        my $CV_URL = cv_link($vc_ref, $vc_ref->{'start'}, $vc_ref->{'end'}, $highlights)."&resize="; 
        my @LINKS   = map { [ ($_==$defaults->{'img_width'} ? '* ' : '' )."Width $_"."px" , "$CV_URL$_", '' ] } (700, 900, 1200, 1500);
        my( $menu, $missing_tracks) = &create_menu(
    	    $configs->{$script},		'imgsize.gif',
	        'bottom',   [], \@LINKS
        );
        push @menus, $menu; 
    }
    my( $menu, $missing_tracks) = &create_menu(
	    $configs->{$script},		'help.gif',
	    'bottom',     [],
	    [
	    	['Configuring',     &ensembl_help_link('contigview#pull_down',1),    '' ],
		    ['DAS sources',     &ensembl_help_link('dassources',1),              '' ],
	    	['General',         &ensembl_help_link($ENV{'ENSEMBL_SCRIPT'},1),                   '' ],
    		['Help desk',       "/helpdesk/index.html",                         '' ]		
        ]
    );
    push @menus, $menu;
    my $dd_menus_HTML = join(",\n",@menus); 
    return qq(
<script><!--
  dd_menuheight  = 21;
  dd_menuwidth   = 100;
  dd_checkwidth  = 20;
  dd_checkheight = 15;
  dd_imagepath   = '/gfx/dd_menus/';
  dd_menus = new Array( 
$dd_menus_HTML
  );
  document.writeln(dd_render_all_layers());
//-->
</script>
    ), $SWITCHED_OFF_TRACKS;
}

##############################################################
## Navigation within the page!                              ##
##----------------------------------------------------------##
## function: nav_for_hidden_bottom_vc                       ##
## params:   top_vc_ref                                     ##
## results:  1-window left/right button bar                 ##
##----------------------------------------------------------##
## function: nav_for_bottom_vc                              ##
## params:   vc_ref                                         ##
##           defaults  <- specifically navigation options   ##
##           highlights                                     ##
## results:  various mb/window left right + zoom strip      ##
##----------------------------------------------------------##
## function: dial_in_navigation_box                         ##
## params:   vc_ref                                         ##
## results:  HTML for dial in navigation box at bottom of   ##
##           screen                                         ##
##----------------------------------------------------------##
## function: dial_in_navigation_box2                        ##
## params:   band                                           ##
## results:  Dial in navigation box for bottom of screen    ##
##           for cytogenic band                             ##
##############################################################

sub nav_for_hidden_bottom_vc {
    ###################### Scroll nav buttons
    my ( $vc_ref, $defaults, $highlights, $show_flag, $band_flag, $band ) = @_;
    my $pan_l_1_win  = url_to_pan_vc( $vc_ref, -int( $vc_ref->{'size'} * 0.8 ) );
    my $pan_r_1_win  = url_to_pan_vc( $vc_ref,  int( $vc_ref->{'size'} * 0.8 ) );
    my $bp_units = &EnsWeb::bp_to_nearest_unit( $vc_ref->{'size'},1 );

    my $URL = cv_link($vc_ref, $vc_ref->{'start'}, $vc_ref->{'end'}, $highlights).'&detailed='. ( $show_flag==1  ? 'off' : 'on' );
    
    my $IMG = $show_flag==1 ? 'min-box' : 'plus-box';
    my $W1 = $defaults->{'img_width'}-2;
    my $output = qq(<a name="vc"></a>).&start_of_nav_box( "$URL", $IMG, $defaults ).
        &dial_in_navigation_box( $vc_ref, $highlights, $defaults, $band_flag, $band ).
        qq(<table align="center" cellpadding="0" cellspacing="0" border="0" width="$W1">
  <tr>
    <td><img src="/gfx/blank.gif" height="2" width="1" border="0" alt=""></td>
  </tr>      <tr>
        <td>
          <p align="center">
            <a href="$pan_l_1_win"><img src="/gfx/buttons/scroll_left.gif"  border="0" width="70" height="25" alt="Scroll Left" ></a>
            &nbsp;&nbsp;
            <a href="$pan_r_1_win"><img src="/gfx/buttons/scroll_right.gif" border="0" width="70" height="25" alt="Scroll Right"></a>
          </p>
    ).
    (
        $show_flag==1 ? 
        qq(
              <p>Detailed view is not available for the current $bp_units view.<br/>
              Click anywhere on the overview above to zoom back in to a detailed view.</p>
        ) :
        qq( )
        
    ).
    qq(
        </td>
      </tr>
</table>);
}

sub nav_for_bottom_vc {
    my( $vc_ref, $defaults, $highlights, $band_flag, $band ) = @_;
    
    my %zoomgifs = %{$defaults->{'zoomgifs'}};
    my %nav_options = map { ($_, 1) } @{$defaults->{'navigation_options'}};

    my $pan_left_5_meg  = url_to_pan_vc( $vc_ref, -5000000, $highlights );
    my $pan_left_2_meg  = url_to_pan_vc( $vc_ref, -2000000, $highlights );
    my $pan_left_1_meg  = url_to_pan_vc( $vc_ref, -1000000, $highlights );
    my $pan_left_1_win  = url_to_pan_vc( $vc_ref, -int(($vc_ref->{'end'} - $vc_ref->{'start'})*0.8), $highlights );
    my $pan_right_1_win = url_to_pan_vc( $vc_ref,  int(($vc_ref->{'end'} - $vc_ref->{'start'})*0.8), $highlights );
    my $pan_right_1_meg = url_to_pan_vc( $vc_ref,  1000000, $highlights);
    my $pan_right_2_meg = url_to_pan_vc( $vc_ref,  2000000, $highlights );
    my $pan_right_5_meg = url_to_pan_vc( $vc_ref,  5000000, $highlights );

    my $zoom_ii = url_to_zoom_vc( $vc_ref, ($vc_ref->{'end'} - $vc_ref->{'start'})*2,       $highlights );
    my $zoom_h  = url_to_zoom_vc( $vc_ref, int(($vc_ref->{'end'} - $vc_ref->{'start'})/2),  $highlights );

    my $selected;
    my $zoom_HTML = '';
    for my $zoom (sort keys %zoomgifs){
        my $zoombp = $zoomgifs{$zoom};
        if ( ($vc_ref->{'size'} <= ($zoombp+2) || $zoom eq 'zoom8' )&& !$selected ){
           $zoom .= "on";
           $selected = "1";
        }
        my $zoomurl = url_to_zoom_vc( $vc_ref, $zoombp, $highlights);
        my $unit_str = &EnsWeb::bp_to_nearest_unit ($zoombp);
        $zoom_HTML.=qq(<a href="$zoomurl"><img src="/gfx/buttons/${zoom}.gif" width="13" height="30"
             alt="show $unit_str in detail" border="0"></a>);
    }
    my $URL = cv_link($vc_ref, $vc_ref->{'start'}, $vc_ref->{'end'}, $highlights).'&detailed=off';
    my $W1 = $defaults->{'img_width'}-2;
    my $output = qq(<a name="vc"></a>).&start_of_nav_box( $URL, 'min-box', $defaults ).
        &dial_in_navigation_box( $vc_ref, $highlights, $defaults, $band_flag, $band ).
       qq(<table align="center" cellpadding="0" cellspacing="0" border="0" width="$W1">
  <tr>
    <td><img src="/gfx/blank.gif" height="2" width="1" border="0" alt=""></td>
  </tr>
  <tr>
    <td align="left"><img
            src="/gfx/blank.gif" height="30" width="10" border="0" alt="">);
############ Left 5mb/2mb/1mb/window
    $output.= 
        qq(<a href="$pan_left_5_meg"><img src = "/gfx/buttons/nav_left_5.gif"
            border="0" width="70" height="25" alt="Left 5 Mb"></a><img
            src="/gfx/blank.gif" height="30" width="10" border="0" alt="">) if( exists $nav_options{'5mb'} && $vc_ref->{'type'} ne 'seqentry' );
    $output.= 
        qq(<a href="$pan_left_2_meg"><img src = "/gfx/buttons/nav_left_2.gif"
            border="0" width="70" height="25" alt="Left 2 Mb"></a><img
            src="/gfx/blank.gif" height="30" width="10" border="0" alt="">) if( exists $nav_options{'2mb'} && $vc_ref->{'type'} ne 'seqentry' );
    $output.= 
        qq(<a href="$pan_left_1_meg"><img src = "/gfx/buttons/nav_left_1.gif"
            border="0" width="70" height="25" alt="Left 1 Mb"></a><img
            src="/gfx/blank.gif" height="30" width="10" border="0" alt="">) if( exists $nav_options{'1mb'} && $vc_ref->{'type'} ne     'seqentry' );
    $output.= 
        qq(<a href="$pan_left_1_win"><img src = "/gfx/buttons/win_left.gif"
            border="0" width="70" height="25" alt="Left one window"></a>) if( exists $nav_options{'window'} );
############ Zoom in.....Zoom out            
    $output.= qq(</td><td align="center" nowrap>);
    $output.=     
        qq(<a href="$zoom_h"><img src="/gfx/buttons/plus.gif" height="30" width="30" border="0" alt=""></a><img
            src="/gfx/blank.gif" height="30" width="10" border="0" alt="">) if( exists $nav_options{'half'} );
    $output.= qq(${zoom_HTML}) if( exists $nav_options{'zoom'} );
    $output.= 
        qq(<img src="/gfx/blank.gif" height="30" width="10" border="0" alt=""><a href="$zoom_ii"><img
            src="/gfx/buttons/minus.gif" height="30" width="30" border="0" alt=""></a>) if( exists $nav_options{'half'} );
    $output.= qq(</td><td align="right">);
############ Right 5mb/2mb/1mb/window
    $output.= 
        qq(<a href="$pan_right_1_win"><img src="/gfx/buttons/win_right.gif"
            border="0" width="70" height="25" alt="Right one window"></a>) if( exists $nav_options{'window'} );
    $output.= 
        qq(<a href="$pan_right_1_meg"><img
            src="/gfx/blank.gif" height="30" width="10" border="0" alt=""><img src="/gfx/buttons/nav_right_1.gif"
            border="0" width="70" height="25" alt="Right 1 Mb"></a>) if( exists $nav_options{'1mb'} && $vc_ref->{'type'} ne 'seqentry' );
    $output.= 
        qq(<a href="$pan_right_2_meg"><img
            src="/gfx/blank.gif" height="30" width="10" border="0" alt=""><img src="/gfx/buttons/nav_right_2.gif"
            border="0" width="70" height="25" alt="Right 2 Mb"></a>) if( exists $nav_options{'2mb'} && $vc_ref->{'type'} ne 'seqentry' );
    $output.= 
        qq(<a href="$pan_right_5_meg"><img
            src="/gfx/blank.gif" height="30" width="10" border="0" alt=""><img src="/gfx/buttons/nav_right_5.gif"
            border="0" width="70" height="25" alt="Right 5 Mb"></a>) if( exists $nav_options{'5mb'} && $vc_ref->{'type'} ne 'seqentry' );
    return qq($output<img
            src="/gfx/blank.gif" height="30" width="10" border="0" alt="">
    </td>
  </tr>
  <tr>
    <td><img src="/gfx/blank.gif" height="3" width="1" border="0" alt=""></td>
  </tr>
</table>);
    
}

sub dial_in_navigation_box {
    my ( $vc_ref, $highlights, $defaults, $band_flag, $band )=@_;
    my $highlight = (defined $highlights && @{$highlights})? ('&highlight='.join('|', map { CGI::escape($_) } @$highlights)) : '';
    my $high2     = (defined $highlights && @{$highlights})? join('|',map { CGI::escapeHTML($_) } @$highlights ) : '';
    my $W2 = $defaults->{'img_width'} - 100;
    my $W1 = $defaults->{'img_width'} - 2;
    my $input;
    my $BUM = EnsWeb::species_defs->ENSEMBL_BUM;
    if($vc_ref->{'type'} eq 'seqentry' && exists $vc_ref->{'clone'}) {
        $input = qq(<input type="hidden" name="seqentry" value="1">Jump to clone: <input name="clone" value="$vc_ref->{'clone'}" size="8" maxlength="10"> &nbsp; );
    } else {
        my ($SIZE,$WIDTH) = $vc_ref->{'type'} eq 'seqentry' ? ( 12, 20 ) : ( 2, 6 );
        my $value = $vc_ref->{'chr'};
        $input = qq(Jump to $BUM: <input name="chr" value="$value" size="$SIZE" maxlength="$WIDTH"> &nbsp; );
    }
    if($band_flag eq 'band') {
        return qq(
  <table align="center" cellspacing="0" cellpadding="0" class="background1" border="0" width="$W1">
  <tr><td align="left"><table cellspacing="0" cellpadding="0" class="background1" border="0">
<form action="/$ENV{'ENSEMBL_SPECIES'}/$ENV{'ENSEMBL_SCRIPT'}" method="GET">
  <input type="hidden" name="highlight" value="$high2">
    <tr valign="middle" align="left">
      <td>&nbsp;&nbsp;$input&nbsp; bp&nbsp;<input name="vc_start" value="$vc_ref->{'start'}" size="8"
         maxlength="11">&nbsp;to&nbsp;<input name="vc_end"
     value="$vc_ref->{'end'}" size="8" maxlength="11">&nbsp;&nbsp;</td>
      <td><INPUT TYPE="image" src="/gfx/buttons/refresh.gif" border="0" width="70" height="25" hspace="2" vspace="2"><img
            src="/gfx/blank.gif" height="30" width="10" border="0" alt=""></td>
    </tr>
</form></table></td>
    <td align="right"><table cellspacing="0" cellpadding="0" class="background1" border="0">
<form action="/$ENV{'ENSEMBL_SPECIES'}/$ENV{'ENSEMBL_SCRIPT'}" method="GET">
  <input type="hidden" name="highlight" value="$high2">
  <input type="hidden" name="chr" value="$vc_ref->{'chr'}">
    <tr valign="middle" align="right">
      <td>&nbsp;&nbsp;Band: <input name="band" value="$band" size="8" maxlength="10"></td>
      <td><INPUT TYPE="image" src="/gfx/buttons/refresh.gif" border="0" width="70" height="25" hspace="2" vspace="2"><img
            src="/gfx/blank.gif" height="30" width="10" border="0" alt=""></td>
    </tr>
  </form></table></td></tr></table>
        );
    } else {
        return qq(
  <table cellspacing="0" cellpadding="0" class="background1" border="0">
<form action="/$ENV{'ENSEMBL_SPECIES'}/$ENV{'ENSEMBL_SCRIPT'}" method="GET">
  <input type="hidden" name="highlight" value="$high2">
    <tr valign="middle" align="left">
      <td>&nbsp;&nbsp;$input&nbsp; bp&nbsp;<input name="vc_start" value="$vc_ref->{'start'}" size="10"
         maxlength="11">&nbsp;to&nbsp;<input name="vc_end"
     value="$vc_ref->{'end'}" size="10" maxlength="11">&nbsp;&nbsp;</td>
      <td width="98" align="center"><INPUT TYPE="image" src="/gfx/buttons/refresh.gif" border="0" width="70" height="25" hspace="2" vspace="2"><img
            src="/gfx/blank.gif" height="30" width="10" border="0" alt=""></td>
    </tr>
</form></table>
        );
    }
}

sub dial_in_navigation_box2 {
    my ( $chr, $band, $highlights, $defaults )=@_;
    my $highlight = (defined $highlights && @{$highlights})? ('&highlight='.join('|',@$highlights)) : '';
    my $W2 = $defaults->{'img_width'} - 100;
    my $W1 = $defaults->{'img_width'} - 2;
    return qq(
<form action="/$ENV{'ENSEMBL_SPECIES'}/$ENV{'ENSEMBL_SCRIPT'}" method="GET">
  <input type="hidden" name="highlight" value="$highlight">
  <input type="hidden" name="chr" value="$chr">
  <table align="center" cellspacing="0" cellpadding="0" class="background1" border="0">
    <tr>
      <td rowspan="3" class="black"><img src="/gfx/blank.gif" width="1" height="1" alt=""></td>
      <td colspan="2" class="black"><img src="/gfx/blank.gif" width="$W1" height="1" alt=""></td>
      <td rowspan="3" class="black"><img src="/gfx/blank.gif" width="1" height="1" alt=""></td>
    </tr>
    <tr valign="middle" align="left">
      <td width="$W2">&nbsp;&nbsp;Band: <input name="band" value="$band" size="10" maxlength="10"></td>
      <td width="98"><INPUT TYPE="image" src="/gfx/buttons/refresh.gif" border="0" width="70" height="25" hspace="2" vspace="2"></td>
    </tr>
    <tr>
      <td colspan="4" class="black"><img src="/gfx/blank.gif" width="698" height="1" alt=""></td>
    </tr>
  </table>
</form>
    );
}


###############################################################################
# url_to_pan_vc
#   Takes chr, vc_start, vc_end, and a distance in bp(+/-) to pan the vc by.
#   Returns url to generate the required movement.
###############################################################################
sub url_to_pan_vc {
    my ($vc_ref, $pan, $highlights) = @_; 
    my $new_vc_start = ( $vc_ref->{'centrepoint'} ? ($vc_ref->{'centrepoint'} - int($vc_ref->{'size'}/2) ) : $vc_ref->{'start'} ) + $pan;
    my $new_vc_end   = $new_vc_start + $vc_ref->{'size'};

	return &cv_link( $vc_ref, $new_vc_start, $new_vc_end, $highlights );
}

###############################################################################
# url_to_zoom_vc
#   Takes chr, vc_start, vc_end, and a length in bp to zoom the vc to.
#   Returns url to generate the required zoom.
###############################################################################
sub url_to_zoom_vc {
    my ($vc_ref, $zoombp, $highlights ) = @_; 
       my $new_vc_start = int( ( $vc_ref->{'start'}+ $vc_ref->{'end'} - $zoombp) /2 );
       my $new_vc_end   = $new_vc_start + $zoombp;
       return &cv_link( $vc_ref, $new_vc_start, $new_vc_end, $highlights );
}

sub cv_link {
    my( $vc_ref, $vc_start, $vc_end, $highlights ) =@_;
    my $URL;
    if( $vc_ref->{'type'} eq 'seqentry' ) {
        $URL = defined( $vc_ref->{'clone'} ) && $vc_ref->{'clone'}ne'' ? "seqentry=1&clone=$vc_ref->{'clone'}" : "seqentry=1&chr=$vc_ref->{'chr'}";
    } else {
        $URL = "chr=$vc_ref->{'chr'}";
    }
    my $highlight = (defined $highlights && @{$highlights})? ('&highlight='.join('|',@$highlights)) : '';
    return "/$ENV{'ENSEMBL_SPECIES'}/$ENV{'ENSEMBL_SCRIPT'}?$URL&vc_start=$vc_start&vc_end=$vc_end$highlight";
}

###
###
###
sub generate_hidden_ideogram {
    my ( $vc_ref, $top_vc_ref, $Config_chrom, $highlights, $defaults ) = @_;
    my $URL = cv_link($vc_ref, $vc_ref->{'start'}, $vc_ref->{'end'}, $highlights).'&ideogram=on';
    my $chr = $vc_ref->{'chr'};
    my $chr_length = $vc_ref->{'vc'}->get_Chromosome->length();
    my $chr_display = "Chromosome $chr";
    unless (EnsWeb::is_real_chr($chr)){
	$chr_display = "Chromosome fragment $chr";
    }
    unless ($chr_length){
	return qq(
	<table align="center" cellspacing="0" cellpadding="0" border="0" width="$defaults->{'img_width'}">
        <tr>
          <td align="left"><span class="h4">&nbsp;<img src="/gfx/blank.gif" height="16" width="16" alt="" border="0">&nbsp;&nbsp;$chr_display</span></td>
        </tr>
      </table>)
    }
    return qq(
    <table align="center" cellspacing="0" cellpadding="0" border="0" width="$defaults->{'img_width'}">
      <tr>
        <td align="left"><span class="h4">&nbsp;<a href="$URL"><img src="/gfx/plus-box.gif" height="16" width="16" alt="[show]" border="0"></a>&nbsp;&nbsp;$chr_display</span></td>
      </tr>
    </table>); 
}

sub generate_ideogram {
    my ( $vc_ref, $top_vc_ref, $Config_chrom, $highlights, $defaults ) = @_;
##############################
# Generate image for ideogram
##############################
    return '' unless defined $Config_chrom;
    my $ideo_vc          = $top_vc_ref->{'vc'};
    my $cname            = $top_vc_ref->{'chr'};
    my $chr_length       = $ideo_vc->get_Chromosome()->length();
    my $chr_display = "Chromosome $cname";
    unless (EnsWeb::is_real_chr($cname)){
	$chr_display = "Chromosome fragment $cname";
    }
    unless( $chr_length && EnsWeb::is_real_chr($cname)){
	return qq(
      <table align="center" cellspacing="0" cellpadding="0" border="0" width="$defaults->{'img_width'}">
        <tr>
          <td align="left"><span class="h4">&nbsp;<img src="/gfx/blank.gif" height="16" width="16" alt="" border="0">&nbsp;&nbsp;$chr_display</span></td>
        </tr>
     </table>) 
    }
    my $URL = cv_link($vc_ref, $vc_ref->{'start'}, $vc_ref->{'end'}, $highlights).'&ideogram=off';
    $Config_chrom->container_width( $chr_length );	
#EP# &eprof_start('IDEO_DC');
    my $ideo_dc;
    my $ideo_filename;
    eval {
      $ideo_dc = Bio::EnsEMBL::DrawableContainer->new($ideo_vc, $Config_chrom);
      return qq(<p>Unable to generate chromosome image</p>) unless(defined $ideo_dc); 
      my $ideo_image       = $ideo_dc->render($defaults->{'img_type'});
         $ideo_filename    = &Digest::MD5::md5_hex(rand()) . ".ideo.$defaults->{'img_type'}";

      open(IMG_OUT, qq(>$defaults->{'temp_directory'}/$ideo_filename)) || die qq(cannot open temporary ideogram image file: $!\n);
      binmode IMG_OUT;
      print IMG_OUT $ideo_image;
      close(IMG_OUT);
    };
 
#EP# &eprof_end('IDEO_DC');
    if($@) { &throw_error( 'ideo', $@ ); }

###### Generate information about the image that we can pass with the click data
###### to allow the click point to be recalculated on the receiving page
    my $ideo_leftmargin  = $ideo_dc ? $ideo_dc->config->transform->{'translatex'} : 0; 
    my $ideo_pix_bp      = $ideo_dc ? $ideo_dc->config->transform->{'scalex'} : 1;	
    my $ideo_pix         = int( $ideo_pix_bp * $chr_length );
	
    my $highlight_x = join '|', @$highlights;
    return qq(
    <form action="/$ENV{'ENSEMBL_SPECIES'}/$ENV{'ENSEMBL_SCRIPT'}" method="GET">
      <input type="hidden" name="highlight" value="$highlight_x">
      <INPUT TYPE="hidden" NAME="chr" VALUE="$top_vc_ref->{'chr'}">
      <INPUT TYPE="hidden" NAME="chr_pix" VALUE="$ideo_pix">
      <INPUT TYPE="hidden" NAME="chr_left" VALUE="$ideo_leftmargin">
      <INPUT TYPE="hidden" NAME="chr_len" VALUE="$chr_length">
      <INPUT TYPE="hidden" NAME="vc_start" VALUE="$vc_ref->{'start'}">
      <INPUT TYPE="hidden" NAME="vc_end" VALUE="$vc_ref->{'end'}">
      <table align="center" cellspacing="0" cellpadding="0" border="0" width="$defaults->{'img_width'}">
        <tr>
          <td align="left"><span class="h4">&nbsp;<a href="$URL"><img src="/gfx/min-box.gif" height="16" width="16" alt="[hide]" border="0"></a>&nbsp;&nbsp;$chr_display</span></td>
        </tr>
        <tr>
         <td>
           <INPUT TYPE="IMAGE" NAME="click_to_move_chr" SRC="$SiteDefs::ENSEMBL_TMP_URL_IMG/$ideo_filename" BORDER="0"  ALT="Click to center display at this point">
         </td>
       </tr>
     </table>
    </form>
    );
}


###################    add for LOD score plot    ###################
###
### START of CHG extension for chromosome plot
###
sub generate_hidden_lodplot {
    my ( $databases, $vc_ref, $top_vc_ref, $Config_chrom, $pars, $defaults ) = @_;
    my $highlights = $pars->{'highlights'};
    my $study = $pars->{'study'};
    
    my $URL = cv_link($vc_ref, $vc_ref->{'start'}, $vc_ref->{'end'}, $highlights) . '&lodplot=on';
    if ($study ne '') {
      $URL .= '&study=' . $study;
    }
    
    my $chr = $vc_ref->{'chr'};
    my $chr_length = $vc_ref->{'vc'}->get_Chromosome->length();
    my $chr_display = "Chromosome $chr";
    unless (EnsWeb::is_real_chr($chr)){
	$chr_display = "Chromosome fragment $chr";
    }
    unless ($chr_length){
	return qq(
	<table align="center" cellspacing="0" cellpadding="0" border="0" width="$defaults->{'img_width'}">
        <tr>
          <td align="left"><span class="h4">&nbsp;<img src="/gfx/blank.gif" height="16" width="16" alt="" border="0">&nbsp;&nbsp;$chr_display</span></td>
        </tr>
      </table>);
    }
    return qq(
    <table align="center" cellspacing="0" cellpadding="0" border="0" width="$defaults->{'img_width'}">
      <tr>
        <td align="left"><span class="h4">&nbsp;<a href="$URL"><img src="/gfx/plus-box.gif" height="16" width="16" alt="[show]" border="0"></a>&nbsp;&nbsp;$chr_display</span></td>
      </tr>
    </table>); 
}

sub generate_lodplot {
    my ( $databases, $vc_ref, $top_vc_ref, $Config_chrom, $pars, $defaults ) = @_;
    my $highlights = $pars->{'highlights'};
    my $study = $pars->{'study'};

    return '' unless defined $Config_chrom;
    my $lodp_vc          = $top_vc_ref->{'vc'};
    my $cname            = $top_vc_ref->{'chr'};
    my $chr_length       = $lodp_vc->get_Chromosome()->length();
    my $chr_display = "Chromosome $cname";
    unless (EnsWeb::is_real_chr($cname)){
	$chr_display = "Chromosome fragment $cname";
    }
    unless( $chr_length && EnsWeb::is_real_chr($cname)){
	return qq(
      <table align="center" cellspacing="0" cellpadding="0" border="0" width="$defaults->{'img_width'}">
        <tr>
          <td align="left"><span class="h4">&nbsp;<img src="/gfx/blank.gif" height="16" width="16" alt="" border="0">&nbsp;&nbsp;$chr_display</span></td>
        </tr>
     </table>); 
    }
    
    my $URL = cv_link($vc_ref, $vc_ref->{'start'}, $vc_ref->{'end'}, $highlights).'&lodplot=off';
    if ($study ne '') {
      $URL .= '&study=' . $study;
    }
    # get study info from database
    my $stl = $databases->{'core'}->get_LinkageAdaptor()->get_study_by_chr($cname);
    my $stds = '';
    if ( scalar(@{$stl}) > 0 ) {
      if ($study eq '') {
        $study = ${$stl}[0];
      }
      
      $stds = qq(
      <table align="center" cellspacing="0" cellpadding="0" border="0" width="$defaults->{'img_width'}">
      <tr><td align="left"><span class="h4">&nbsp;<a href="$URL"><img src="/gfx/min-box.gif" height="16" width="16" alt="[hide]" border="0"></a>&nbsp;&nbsp;Linkage Study: $study</span>
      </td></tr><tr><td>
      <form action="/$ENV{'ENSEMBL_SPECIES'}/$ENV{'ENSEMBL_SCRIPT'}" method="GET">
        <INPUT TYPE="hidden" NAME="highlight" VALUE="">
        <INPUT TYPE="hidden" NAME="chr" VALUE="$top_vc_ref->{'chr'}">
        <INPUT TYPE="hidden" NAME="chr_len" VALUE="$chr_length">
        <INPUT TYPE="hidden" NAME="vc_start" VALUE="$vc_ref->{'start'}">
        <INPUT TYPE="hidden" NAME="vc_end" VALUE="$vc_ref->{'end'}">      
      <table align="center" cellspacing="0" cellpadding="0" class="background1" border="0" width="$defaults->{'img_width'}">
      <tr><td align="center">&nbsp;Select another study:&nbsp;<SELECT NAME="study">);
      foreach my $st (@{$stl}) {
        $stds .= qq(<OPTION VALUE="$st">$st</OPTION>);
      }
      $stds .= qq(</SELECT>&nbsp;&nbsp;
      <INPUT TYPE="image" src="/gfx/buttons/refresh.gif" border="0" width="70" height="24">
      </td></tr></table></form></td></tr></table>);
    }
    
    $Config_chrom->container_width( $chr_length );	
#EP# &eprof_start('LODP_DC');
    my $lodp_dc;
    my $lodp_filename;
    eval {
      $lodp_dc = Bio::EnsEMBL::DrawableContainer->new( { 'vc' => $lodp_vc,
                                                         'study' => $study }, $Config_chrom);
      return qq(<p>Unable to generate chromosome image</p>) unless(defined $lodp_dc); 
      my $lodp_image       = $lodp_dc->render($defaults->{'img_type'});
         $lodp_filename    = &Digest::MD5::md5_hex(rand()) . ".lodp.$defaults->{'img_type'}";

      open(IMG_OUT, qq(>$defaults->{'temp_directory'}/$lodp_filename)) || die qq(cannot open temporary lodplot image file: $!\n);
      binmode IMG_OUT;
      print IMG_OUT $lodp_image;
      close(IMG_OUT);
    };
 
#EP# &eprof_end('LODP_DC');
    if($@) { &throw_error( 'lodp', $@ ); }

###### Generate information about the image that we can pass with the click data
###### to allow the click point to be recalculated on the receiving page
    my $lodp_leftmargin  = $lodp_dc ? $lodp_dc->config->transform->{'translatex'} : 0; 
    my $lodp_pix_bp      = $lodp_dc ? $lodp_dc->config->transform->{'scalex'} : 1;	
    my $lodp_pix         = int( $lodp_pix_bp * $chr_length );
	
    my $highlight_x = join '|', @$highlights;
    return qq(
    <table align="center" cellspacing="0" cellpadding="0" border="0" width="$defaults->{'img_width'}">
    <tr><td>$stds</td></tr><tr><td>
    <form action="/$ENV{'ENSEMBL_SPECIES'}/$ENV{'ENSEMBL_SCRIPT'}" method="GET">
      <input type="hidden" name="highlight" value="$highlight_x">
      <INPUT TYPE="hidden" NAME="chr" VALUE="$top_vc_ref->{'chr'}">
      <INPUT TYPE="hidden" NAME="chr_pix" VALUE="$lodp_pix">
      <INPUT TYPE="hidden" NAME="chr_left" VALUE="$lodp_leftmargin">
      <INPUT TYPE="hidden" NAME="chr_len" VALUE="$chr_length">
      <INPUT TYPE="hidden" NAME="vc_start" VALUE="$vc_ref->{'start'}">
      <INPUT TYPE="hidden" NAME="vc_end" VALUE="$vc_ref->{'end'}">
      <INPUT TYPE="hidden" NAME="study" VALUE="$study">
      <table align="center" cellspacing="0" cellpadding="0" border="0" width="$defaults->{'img_width'}">
        <tr><td>
           <INPUT TYPE="IMAGE" NAME="click_to_move_chr" SRC="$SiteDefs::ENSEMBL_TMP_URL_IMG/$lodp_filename" BORDER="0"  ALT="Click to center display at this point">
        </td></tr>
     </table>
    </form></td></tr></table>
    );
}
###
### END of CHG extension for chromosome plot
###
####################################################################


sub generate_hidden_top_vc{
    my( $vc_ref, $top_vc_ref, $Config_top, $highlights, $defaults ) = @_;
    my $URL = cv_link($vc_ref, $vc_ref->{'start'}, $vc_ref->{'end'}, $highlights).'&overview=on';
    return qq(
    <table align="center" cellspacing="0" cellpadding="0" border="0" width="$defaults->{'img_width'}">
      <tr>
        <td align="left"><span class="h4">&nbsp;<a href="$URL"><img src="/gfx/plus-box.gif" height="16" width="16" alt="[show]" border="0"></a>&nbsp;&nbsp;Overview</span></td>
      </tr>
    </table>); 
}

sub generate_top_vc{
    my( $vc_ref, $top_vc_ref, $Config_top, $highlights, $defaults, $Config_bottom ) = @_;
    
############################# Generate image for top_vc
    $Config_top->container_width($top_vc_ref->{'vc'}->length());

    $Config_top->{'_wvc_start'} = $vc_ref->{'start'};
    $Config_top->{'_wvc_end'}   = $vc_ref->{'end'};

    my $top_dc;
    my $top_filename;
    my $image    = undef;
 
    eval {
      $top_dc = Bio::EnsEMBL::DrawableContainer->new( $top_vc_ref->{'vc'}, $Config_top, $highlights );
      return qq(<p>Unable to generate overview image</p>) unless(defined $top_dc); 
      $image = $top_dc->render($defaults->{'img_type'});
      $top_filename = &Digest::MD5::md5_hex(rand()).".top.$defaults->{'img_type'}";
      open(   IMG_OUT, qq(>$defaults->{'temp_directory'}/$top_filename) ) || die qq(cannot open temporary image file: $!\n);
      binmode IMG_OUT;
      print   IMG_OUT $image;
      close(  IMG_OUT);
    }; 
    if( $@ ) { &throw_error( 'top', $@ ); }
###### Generate information about the image that we can pass with the click data
###### to allow the click point to be recalculated on the receiving page
    my $top_leftmargin      = $top_dc ? $top_dc->config->transform->{'translatex'} : 0 ;
    my $top_contig_pix_bp   = $top_dc ? $top_dc->config->transform->{'scalex'}     : 1 ;
    my $top_contig_pix      = int($top_contig_pix_bp * ($top_vc_ref->{'end'}-$top_vc_ref->{'start'})); 
    my $highlight_x = join '|',@$highlights;

    my $URL = cv_link($vc_ref, $vc_ref->{'start'}, $vc_ref->{'end'}, $highlights).'&overview=off';
    my $hidden_line = $vc_ref->{'type'} eq 'seqentry' ?
        ( $vc_ref->{'clone'}  ?
            qq(<input type="hidden" name="clone"      value="$vc_ref->{'clone'}"   >
               <input type="hidden" name="seqentry"   value="1"                >) :
            qq(<input type="hidden" name="chr"      value="$vc_ref->{'chr'}"   >
               <input type="hidden" name="seqentry"   value="1"                >) 
        ) : qq(<input type="hidden" name="chr"      value="$vc_ref->{'chr'}"   >);
        
    return qq(
  <form action="/$ENV{'ENSEMBL_SPECIES'}/$ENV{'ENSEMBL_SCRIPT'}" method="GET" >
    <input type="hidden" name="highlight" value="$highlight_x">
    $hidden_line
    <input type="hidden" name="tvc_length" value="$top_vc_ref->{'size'}" >
    <input type="hidden" name="vc_start" value="$vc_ref->{'start'}" >
    <input type="hidden" name="vc_end"   value="$vc_ref->{'end'}"   >
    <input type="hidden" name="vc_pix"   value="$top_contig_pix"    >
    <input type="hidden" name="vc_left"  value="$top_leftmargin"    >
    <table align="center" cellspacing="0" cellpadding="0" border="0">
      <tr>
        <td align="left"><span class="h4">&nbsp;<a href="$URL"><img src="/gfx/min-box.gif" height="16" width="16" alt="[hide]" border="0"></a>&nbsp;&nbsp;Overview</span></td>
      </tr>
      <tr>
        <td><input type="image" name="click_to_move_window" src="$SiteDefs::ENSEMBL_TMP_URL_IMG/$top_filename"
            border="0" alt="Click to center detailed display at this point"></td>
      </tr>
    </table>
  </form>
    );
}

sub generate_hidden_bottom_vc {
    my( $vc_ref, $Config_bottom, $highlights, $defaults ) = @_;
    my $exportURL = "/$ENV{'ENSEMBL_SPECIES'}/exportview?type=basepairs&chr=$vc_ref->{'chr'}&bp_start=$vc_ref->{'start'}&bp_end=$vc_ref->{'end'}";
    my $martURL   = "/Multi/martview?stage_initialised=start&stage_initialised=region&stage_initialised=filter&stage=output&species=$ENV{'ENSEMBL_SPECIES'}&chromosome=1&chromosome_name=$vc_ref->{'chr'}&chromosome_fromfilt=chr_start&chromosome_tofilt=chr_end&chromosome_fromval=$vc_ref->{'start'}&chromosome_toval=$vc_ref->{'end'}";

    my $martFlag = EnsWeb::species_defs->ENSEMBL_NO_MART == 1 ? 0 : 1;
    my $exports = [
         { text  => 'Flat file',
           url   => "$exportURL&tab=embl",
           avail => 1 },
         { text  => 'FASTA',
           url   => "$exportURL&tab=fasta",
           avail => 1 },
         { text  => 'Image',
           url   => "$exportURL&tab=image",
           avail => 1 },
         { text  => 'Ensembl Gene List',
           url   => "$martURL&focus=gene",
           avail => $martFlag },

         { text  => 'Vega Gene List',
           url   => "$martURL&focus=vega_gene",
           avail => $martFlag && $Config_bottom->is_available_artefact( 'databases ENSEMBL_VEGA' ) },

         { text  => 'EST Gene List',
           url   => "$martURL&focus=est_gene",
           avail => $martFlag && $Config_bottom->is_available_artefact( 'databases ENSEMBL_ESTGENE' ) },

         { text  => 'SNP List',
           url   => "$martURL&focus=snp",
           avail => $martFlag && $Config_bottom->is_available_artefact( 'databases ENSEMBL_SNP' ) },
     ];

    my $HTML = qq(
    <table align="center" cellspacing="0" cellpadding="0" border="0" width="$defaults->{'img_width'}">
      <tr valign="top"><td>
      <dl>
      <dt><strong>Currently viewing - Chromosome $vc_ref->{'chr'} from $vc_ref->{'start'} - $vc_ref->{'end'}</strong></dt>
      <dd>Export: );

    foreach( @$exports ) {
        if( $_->{'avail'}==1 ){
            $HTML.= "<a href=\"$_->{'url'}\">$_->{'text'}</a>; ";
        }
    }

    $HTML.=qw( </dd> );

    my @links;
    if( EnsWeb::species_defs->ASSEMBLY_STATUS eq 'FULL' ) {
        @links = qq(<a href="/$ENV{'ENSEMBL_SPECIES'}/mapview?chr=$vc_ref->{'chr'}">mapview</a>);
    }
    
    my %hash = EnsWeb::species_defs->multi('SYNTENY');
    foreach(keys %hash) {
       push @links, qq(<a href="/$ENV{'ENSEMBL_SPECIES'}/syntenyview?species=$_&chr=$vc_ref->{'chr'}&loc=).
                            int(($vc_ref->{'start'}+$vc_ref->{'end'})/2).qq(">SyntenyView ($_)</a>);
    }

    my @views = ( 'contigview' );
    push @views, 'cytoview' if defined EnsWeb::species_defs->CYTOVIEW_ENABLED && EnsWeb::species_defs->CYTOVIEW_ENABLED > 0;
    foreach( @views ) {
        push @links, qq(<a href="/$ENV{'ENSEMBL_SPECIES'}/$_?chr=$vc_ref->{'chr'}&vc_start=$vc_ref->{'start'}&vc_end=$vc_ref->{'end'}">$_</a>)
            unless $_ eq $ENV{'ENSEMBL_SCRIPT'};
    }
    my $urls = ExtURL->new();
    my $browsers = EnsWeb::species_defs->EXTERNAL_GENOME_BROWSERS;
    foreach (sort keys %{$browsers} ) {
        push @links, qq(<a href=").$urls->get_url($_, {
                            'CHR' => $vc_ref->{'chr'}, 'START' => $vc_ref->{'start'},
                            'END' => $vc_ref->{'end'}
                        }     ).qq(">$_</a>);
            }

    $HTML.= qq(<dd>Jump to: ). join (', ', @links ).qq(.</dd></dl></td></tr></table>\n);
    return $HTML;
}

sub generate_bottom_vc {
    my( $vc_ref, $Config_bottom, $highlights, $defaults,$configs ) = @_;
    #################################
    # Generate image/imagemap for vc
    #################################
    $Config_bottom->container_width($vc_ref->{'vc'}->length());
    $Config_bottom->{'image_frame_colour'} = 'red';

    my $chromosome =  $vc_ref->{'chr'};

    #$vc->_use_cext_get(1);

    my $highlight_x = join '|',@$highlights;
    #############################
    # Print vc at bottom of page along with additional navigation buttons!
    #############################
    my $PADDING_WIDTH = $defaults->{'img_width'} - 48 - 4;
    my $hidden_line = $vc_ref->{'type'} eq 'seqentry' ?
        ( $vc_ref->{'clone'}  ?
            qq(<input type="hidden" name="clone"      value="$vc_ref->{'clone'}"   >
               <input type="hidden" name="seqentry"   value="1"                >) :
            qq(<input type="hidden" name="chr"      value="$vc_ref->{'chr'}"   >
               <input type="hidden" name="seqentry"   value="1"                >) 
        ) : qq(<input type="hidden" name="chr"      value="$vc_ref->{'chr'}"   >);

    my $ID = 0;
    my $return = qq (
<form action="/$ENV{'ENSEMBL_SPECIES'}/$ENV{'ENSEMBL_SCRIPT'}" name="bottom" id="bottom" method="GET">
  $hidden_line
  <input type="hidden" name="highlight" value="$highlight_x">
  <input type="hidden" name="vc_start" value="$vc_ref->{'start'}">
  <input type="hidden" name="vc_end" value="$vc_ref->{'end'}">
  <input type="hidden" name="bottom" value="">
  <table align="center" width="$defaults->{'img_width'}" border="0" cellspacing="0" cellpadding="0">
  <tr valign="top"><td><img alt="" border="0" height="25" width="2" src="/gfx/dd_menus/y-left.gif">);
    if($defaults->{'menus'}{'features'}) {
        $return .=qq(<a onMouseOver="i_on('b_$ID','y-features')" onMouseOut="i_off('b_$ID','y-features')"
          href="javascript:if(dd_showDetails($ID,0)) { document.forms['bottom'].submit(); } else { void(0); }"><img 
            alt="[Add/remove feature tracks]" border="0" id="b_$ID" name="b_$ID" height="25" width="71" src="/gfx/dd_menus/y-features.gif"></a>);
        $PADDING_WIDTH -= 71;
    }
    if($defaults->{'menus'}{'DAS'}) {
        $ID++;
        $return .=qq(<a onMouseOver="i_on('b_$ID','y-dassource')" onMouseOut="i_off('b_$ID','y-dassource')"
          href="javascript:if(dd_showDetails($ID,0)) { document.forms['bottom'].submit(); } else { void(0); }"><img
            alt="[Add/remove DAS tracks]" border="0" id="b_$ID" name="b_$ID" height="25" width="98" src="/gfx/dd_menus/y-dassource.gif"></a>);
        $PADDING_WIDTH -=98;
    }
    if($defaults->{'menus'}{'repeats'}) {
        $ID++;
        $return .=qq(<a onMouseOver="i_on('b_$ID','y-repeats')" onMouseOut="i_off('b_$ID','y-repeats')"
          href="javascript:if(dd_showDetails($ID,0)) { document.forms['bottom'].submit(); } else { void(0); }"><img
            alt="[Add/remove DAS tracks]" border="0" id="b_$ID" name="b_$ID" height="25" width="64" src="/gfx/dd_menus/y-repeats.gif"></a>);
        $PADDING_WIDTH -=64;
    }
    if($defaults->{'menus'}{'options'}) {
        $ID++;
        $return .=qq(<a onMouseOver="i_on('b_$ID','y-options')" onMouseOut="i_off('b_$ID','y-options')"
          href="javascript:if(dd_showDetails($ID,0)) { document.forms['bottom'].submit(); } else { void(0); }"><img
            alt="[Add/remove decorations]" border="0" id="b_$ID" name="b_$ID" height="25" width="89" src="/gfx/dd_menus/y-options.gif"></a>);
        $PADDING_WIDTH -=89;
    }
    if($defaults->{'menus'}{'export'} ) { 
        $ID++;
        $return .=qq(<a onMouseOver="i_on('b_$ID','y-exportas')" onMouseOut="i_off('b_$ID','y-exportas')"
      href="javascript:if(dd_showDetails($ID,0)) { document.forms['bottom'].submit(); } else { void(0); }"><img
        alt="[Export options]" border="0" id="b_$ID" name="b_$ID" height="25" width="58" src="/gfx/dd_menus/y-exportas.gif"></a>);
        $PADDING_WIDTH -=58;
    }
    if($defaults->{'menus'}{'jumpto'} && ($defaults->{'assembly_status'} eq 'FULL') ) {
        $ID++;
        $return .=qq(<a onMouseOver="i_on('b_$ID','y-jumpto')" onMouseOut="i_off('b_$ID','y-jumpto')"
      href="javascript:if(dd_showDetails($ID,0)) { document.forms['bottom'].submit(); } else { void(0); }"><img
	alt="[Jump to other browsers/displays]" border="0" id="b_$ID" name="b_$ID" height="25" width="66" src="/gfx/dd_menus/y-jumpto.gif"></a>);
        $PADDING_WIDTH -=66;
    }
    if($defaults->{'menus'}{'resize'} ) {
        $ID++;
        $return .=qq(<a onMouseOver="i_on('b_$ID','y-imgsize')" onMouseOut="i_off('b_$ID','y-imgsize')"
      href="javascript:if(dd_showDetails($ID,0)) { document.forms['bottom'].submit(); } else { void(0); }"><img
	alt="[Resize image]" border="0" id="b_$ID" name="b_$ID" height="25" width="81" src="/gfx/dd_menus/y-imgsize.gif"></a>);
        $PADDING_WIDTH -=81;
    }
        $ID++;
    my( $menu_js, $non_displayed_tracks ) = &js_divs_for_menuing_system( $vc_ref, $configs, 'bottom', $defaults, $highlights );
    $Config_bottom->{'missing_tracks'} = $non_displayed_tracks ;
    my $imagemap = undef;
    my $vc_filename = &Digest::MD5::md5_hex(rand()) .".$defaults->{'img_type'}";
	
    eval {	
      my $dc = Bio::EnsEMBL::DrawableContainer->new( $vc_ref->{'vc'}, $Config_bottom , $highlights);
      my $image = $dc->render($defaults->{'img_type'}); # always call the image first!
      $imagemap = $dc->render("imagemap");
      open(IMG_OUT, qq(>$defaults->{'temp_directory'}/$vc_filename)) || die qq(cannot open temporary image file: $!\n);
      binmode IMG_OUT;
      print IMG_OUT $image;
      close(IMG_OUT);
    };
    if($@) { &throw_error( 'bottom', $@ ); }

    return ( qq($return<a 
      href="javascript:if(dd_showDetails(-1,0)) { document.forms['bottom'].submit(); } else { void(0); }"><img
	alt="" border="0" height="25" width="$PADDING_WIDTH" src="/gfx/dd_menus/y-button.gif"></a><a onMouseOver="i_on('b_$ID','y-help')" onMouseOut="i_off('b_$ID','y-help')"
      href="javascript:if(dd_showDetails($ID,0)) { document.forms['bottom'].submit(); } else { void(0); }"><img
	alt="[Help on contigview]" border="0" id="b_$ID" name="b_$ID" height="25" width="48" src="/gfx/dd_menus/y-help.gif"></a><img
        alt="" border="0" height="25" width="2" src="/gfx/dd_menus/y-right.gif"></td>
  </tr>
  <tr>
    <td><img border="0" src="$SiteDefs::ENSEMBL_TMP_URL_IMG/$vc_filename" usemap="#ctgbottom" /></td>
  </tr>
</table>$menu_js
</form>), qq(<map name="ctgbottom">\n$imagemap</map>) );
}

sub throw_error {
  my( $part, $message) = @_;
       my $ERROR =  qq(
DRAWINGCODE ERROR---------------------------------------------------
$ENV{'ENSEMBL_SPECIES'}/$ENV{'ENSEMBL_SCRIPT'}#$part
--------------------------------------------------------------------
$message--------------------------------------------------------------------
);
	print STDERR $ERROR;

	 if (EnsWeb::species_defs->ENSEMBL_MAIL_ERRORS) {
           my $date     = `date +"%Y-%m-%d %H:%M:%S"`;
           chomp $date;
           open(MAILER, "| ".EnsWeb::species_defs->ENSEMBL_MAIL_COMMAND." 'Automailed EnsEMBL drawing bug - $ENV{'ENSEMBL_SPECIES'}/$ENV{'ENSEMBL_SCRIPT'} Error...' ".EnsWeb::species_defs->ENSEMBL_ERRORS_TO);
           print MAILER "$ERROR\n\n";
           close(MAILER);
         }

}
sub start_of_zoom_vc {
    my ($URL,$IMG,$defaults) = @_;
    my $W1 = $defaults->{'img_width'} - 2;
    return qq(
<table align="center" cellpadding="0" cellspacing="0" border="0" width="$defaults->{'img_width'}">
 <tr>
  <td align="left"><span class="h4">&nbsp;<a href="$URL"><img src="/gfx/$IMG.gif" height="16" width="16" alt="[hide]" border="0"></a>&nbsp;&nbsp;Basepair View</span></td>
 </tr>);
}

sub zoom_navigation {
    my(  $vc_ref, $detailed_vc, $Config, $highlights, $defaults, $configs ) = @_;
    my $W1 = $defaults->{'img_width'}-2;
    (my $URL = "/$ENV{'ENSEMBL_SPECIES'}/$ENV{'ENSEMBL_SCRIPT'}?$ENV{'QUERY_STRING'}") =~s/&zoom_width=\d+//;
    # my $URL = url_to_zoom_vc( $vc_ref, $vc_ref->{'size'},$highlights );
    my $WIDTH = $detailed_vc->length;
    my $zoom_ii = $URL."&zoom_width=".$WIDTH*2;
    my $zoom_h  = $URL."&zoom_width=".int($WIDTH/2);
    my $pan_left_1_win  = url_to_pan_vc( $vc_ref, int(-$WIDTH*0.8), $highlights );
    my $pan_right_1_win = url_to_pan_vc( $vc_ref, int( $WIDTH*0.8), $highlights );

    my $selected;
    my %zoomgifs = %{$defaults->{'zoom_zoomgifs'}||{}};
    my $zoom_HTML;
    for my $zoom (sort keys %zoomgifs){
        my $zoombp = $zoomgifs{$zoom};
        if ( ($WIDTH <= ($zoombp+2) || $zoom eq 'zoom6' )&& !$selected ){
           $zoom .= "on";
           $selected = "1";
        }
        my $zoomurl =  $URL."&zoom_width=".$zoombp;
        my $unit_str = &EnsWeb::bp_to_nearest_unit ($zoombp);
        $zoom_HTML.=qq(<a href="$zoomurl"><img src="/gfx/buttons/${zoom}.gif" width="13" height="30"
             alt="show $unit_str in zoom" border="0"></a>);
    }
    return qq(        
 <tr>
  <td><table align="center" cellspacing="0" cellpadding="0" class="background1" border="0">
   <tr>
    <td rowspan="3" class="black"><img src="/gfx/blank.gif" width="1" height="1" alt=""></td>
    <td class="black"><img src="/gfx/blank.gif" width="$W1" height="1" alt=""></td>
    <td rowspan="3" class="black"><img src="/gfx/blank.gif" width="1" height="1" alt=""></td>
   </tr>
   <tr><td align="center" nowrap>
        <a href="$pan_left_1_win"><img src = "/gfx/buttons/win_left.gif"
            border="0" width="70" height="25" alt="Left one window"></a> &nbsp; 
        <a href="$zoom_h"><img src="/gfx/buttons/plus.gif" height="30" width="30" border="0" alt=""></a> &nbsp;
            ${zoom_HTML} &nbsp; 
        <a href="$zoom_ii"><img src="/gfx/buttons/minus.gif" height="30" width="30" border="0" alt=""></a> &nbsp; 
        <a href="$pan_right_1_win"><img src = "/gfx/buttons/win_right.gif"
            border="0" width="70" height="25" alt="Left right window"></a></a>
   </td></tr>
   <tr>
    <td class="black"><img src="/gfx/blank.gif" width="$W1" height="1" alt=""></td>
   </tr>
    </table><br />
 </td>
</tr>);
}


sub generate_zoom_vc {
    my(  $vc, $Config, $highlights, $defaults, $configs ) = @_;
    my $vc_filename = &Digest::MD5::md5_hex(rand()) .".zoom.$defaults->{'img_type'}";
    $Config->container_width($vc->length());
    $Config->{'image_frame_colour'} = 'red';
    my $imagemap;
    eval {
         my $dc = Bio::EnsEMBL::DrawableContainer->new( $vc, $Config, $highlights );
         my $image = $dc->render( $defaults->{'img_type'} ); # always call the image first!
         $imagemap = $dc->render( "imagemap" );
         open(IMG_OUT, qq(>$defaults->{'temp_directory'}/$vc_filename)) || die qq(cannot open temporary image file: $!\n);
         binmode IMG_OUT;
         print IMG_OUT $image;
         close(IMG_OUT);
    };
    if($@) { &throw_error( 'zoom', $@ ); }
    return (
        qq(<tr><td><img border="0" src="$SiteDefs::ENSEMBL_TMP_URL_IMG/$vc_filename" usemap="#zoom" /></td></tr>),
        qq(<map name="zoom">\n$imagemap</map>)
    );
}

sub end_of_zoom_vc {
    return "</table>";
}
sub start_of_nav_box {
    my ($URL,$IMG,$defaults) = @_;
    my $W1 = $defaults->{'img_width'} - 2;
    return qq(
<table align="center" cellpadding="0" cellspacing="0" border="0" width="$defaults->{'img_width'}">
 <tr>
  <td align="left"><span class="h4">&nbsp;<a href="$URL"><img src="/gfx/$IMG.gif" height="16" width="16" alt="[hide]" border="0"></a>&nbsp;&nbsp;Detailed View</span></td>
 </tr>
 <tr>
  <td><table align="center" cellspacing="0" cellpadding="0" class="background1" border="0">
   <tr>
    <td rowspan="3" class="black"><img src="/gfx/blank.gif" width="1" height="1" alt=""></td>
    <td class="black"><img src="/gfx/blank.gif" width="$W1" height="1" alt=""></td>
    <td rowspan="3" class="black"><img src="/gfx/blank.gif" width="1" height="1" alt=""></td>
   </tr>
   <tr>
    <td>);
}

sub end_of_nav_box {
    return qq(</td></tr>  </table>
 </td>
</tr> 
    <tr>
      <td class="black"><img src="/gfx/blank.gif" width="1" height="1" alt=""></td>
    </tr>
  </table>);    
}


#---------------------------------------------------------------------- 
# Runs availability checks and returns results 
sub is_avail{

  # Define the tests
  my $tests = 
    {
     gene => EnsWeb::species_defs->get_table_size({ -db    => 'ENSEMBL_DB',
						    -table => 'gene' }),

     snp  => EnsWeb::species_defs->databases->{'ENSEMBL_SNP'},
    };

  my $type = shift || return undef();
  if( ! exists( $tests->{$type} ) ){ return undef() }
  return $tests->{$type} ? 1 : 0;

}
