# Supplementary material for: Statistical Viewer: a tool to upload and integrate linkage and association data as plots displayed within the Ensembl genome browser
Source: BMC Bioinformatics. 2005 Apr 12;6:95. doi: 10.1186/1471-2105-6-95 (PMC1087836; doi:10.1186/1471-2105-6-95)
Supplement: Additional File 6 — The executable BioPerl modules and documentation can be decompressed with either the GNU (Free Software Foundation) unzip command [36] in UNIX or the WinZip Windows archive utility (WinZip Computing, Inc.) [37] in an MS Windows OS. Please see the respective web sites that are referenced for additional details on acquiring and using these compression utilities, as well as the UNIX man pages for the tar command: i. Readme A text file the provides a description of modules and the path to the code in the Ensembl Server Root directory ii. Support.pm (Format: Perl Module) Modified source code for the ContigView::Support package that includes the Duke Center for Human Genetics extension to add the LOD score plot panel iii. Chrplot.pm (Format: Perl Module) The WebUserConfig::chrplot BioPerl module iv. Contigview (Format: text file) Modified source code for the configuration based version of the Ensembl Contig view package including the necessary additions to incorporate the LOD score or other statistical data plot v. Cytoview (Format: text file) Source code for the Ensembl Cyto view package including the modifications to incorporate the LOD score plot vi. DBAdaptor.pm (Format: Perl Module) The modified source code for the Bio::EnsEMBL::DBSQL::DBAdaptor module that includes the Duke Center for Human Genetics extension to add the LOD score plot panel into the genome browser vii. Linkage.sql (Format: Structured Query Language) This file specifies the table structure for the linkage object viii. Linkage.pm (Format: Perl Module) Bio::EnsEMBL::Linkage Ensembl BioPerl module ix. LinkageAdaptor.pm (Format: Perl Module) Bio::EnsEMBL::DBSQL::LinkageAdaptor BioPerl module This Module includes the POD documentation – the main documents preceding the code x. Linkageview (Format: BioPerl package) This file provides the package to display the chromosome linkage plot and the information for each linkage point xi. Linkageview.pm (Format: Perl Module) The EnsEMBL::Web::UserConfig::linkagevie [file 1471-2105-6-95-S6.gz › Linkage.pm]

######################################################################
#                                                                    #
# Ensembl module for Bio::EnsEMBL::Linkage                           #
#                                                                    #
# Cared for by Hong Xu <hongxu@duke.edu>                             #
#                                                                    #
# Copyright Hong Xu                                                  #
#                                                                    #
# You may distribute this module under the same terms as perl itself #
#                                                                    #
######################################################################

=head1 NAME

Bio::EnsEMBL::Linkage

=head1 SYNOPSIS

use Bio::EnsEMBL::Linkage;

# create and populate a linkage point
$lk = Bio::EnsEMBL::Linkage;
$lk->study('Gencard');
$lk->analysis('GCGS');
$lk->chr_name('1');
$lk->link_point('D1S1195');
$lk->start(72329855);
$lk->end(72329995);
$lk->score(3.618);
$lk->decode(99.62);
$lk->marshfield(102.02);


=head1 DESCRIPTION

Linkage objects encapsulate data pertaining to a single linkage point.
Access these objects through a Bio::EnsEMBL::DBSQL::LinkageAdaptor

=head1 AUTHOR

Hong Xu

This modules is part of the Ensembl project http://www.ensembl.org

=head1 CONTACT

Post questions to the EnsEMBL developer mailing list <ensembl-dev@ebi.ac.uk>  

=cut

package Bio::EnsEMBL::Linkage;

use strict;
use vars qw(@ISA);
use Bio::EnsEMBL::Root;
@ISA = qw(Bio::EnsEMBL::Root);


=head2 new

  Arg [1]    : none
  Example    : $lk = Bio::EnsEMBL::Linkage->new;
  Description: Constructor.  Creates a new Linkage object
  Returntype : Bio::EnsEMBL::Linkage
  Exceptions : none
  Caller     : Bio::EnsEMBL::LinkageAdaptor

=cut

sub new {
    my ($class) = @_;

    my $self = {};
    bless $self,$class;

    return $self;
}


=head2 study

  Arg [1]    : (optional) string $value
  Example    : my $study = $link->study(); 
  Description: Getter/Setter for the study name of this linkage
  Returntype : string
  Exceptions : none
  Caller     : general

=cut

sub study{
   my $self = shift;
   if( @_ ) {
      my $value = shift;
      $self->{'study'} = $value;
    }
    return $self->{'study'};
}


=head2 analysis

  Arg [1]    : (optional) string $value
  Example    : my $analysis = $link->analysis(); 
  Description: Getter/Setter for the analysis name of this linkage
  Returntype : string
  Exceptions : none
  Caller     : general

=cut

sub analysis{
   my $self = shift;
   if( @_ ) {
      my $value = shift;
      $self->{'analysis'} = $value;
    }
    return $self->{'analysis'};
}


=head2 chr_name

  Arg [1]    : (optional) string $chr_name
               Name of the chromosome this Linkage point is on 
  Example    : $chr_name = $link->chr_name; 
  Description: Getter/Setter for the name of the chromosome this linkage point is on 
  Returntype : string
               Name of the chromosom this linkage point is on
  Exceptions : none
  Caller     : general

=cut

sub chr_name {
   my $self = shift;
   if( @_ ) {
      my $value = shift;
      $self->{'_chr_name'} = $value;
    }
    return $self->{'_chr_name'};
}


=head2 link_point

  Arg [1]    : (optional) string $link_point
               Name of this Linkage point 
  Example    : $link_point = $link->link_point; 
  Description: Getter/Setter for the name of this linkage point 
  Returntype : string
               Name of this linkage point
  Exceptions : none
  Caller     : general

=cut

sub link_point {
   my $self = shift;
   if( @_ ) {
      my $value = shift;
      $self->{'link_point'} = $value;
    }
    return $self->{'link_point'};
}


=head2 start

  Arg [1]    : (optional) int $newvalue
  Example    : my $link_start = $link->start(); 
  Description: get/set for the linkage start (e.g. 10000) in absolute basepairs  
  Returntype : int 
  Exceptions : none
  Caller     : general

=cut

sub start{
   my $self = shift;
   if( @_ ) {
      my $value = shift;
      $self->{'start'} = $value;
    }
    return $self->{'start'};
}


=head2 end

  Arg [1]    : (optional) int $value
  Example    : $link_end = $link->end;
  Description: get/set for the linkage point end (e.g. 10000) in absolute basepairs  
  Returntype : int
  Exceptions : none
  Caller     : general

=cut

sub end{
   my $self = shift;
   if( @_ ) {
      my $value = shift;
      $self->{'end'} = $value;
    }
    return $self->{'end'};
}


=head2 score

  Arg [1]    : (optional) float $value
  Example    : my $score = $link->score(); 
  Description: get/set for the linkage score (e.g. 3.618) 
  Returntype : float 
  Exceptions : none
  Caller     : general

=cut

sub score{
   my $self = shift;
   if( @_ ) {
      my $value = shift;
      $self->{'score'} = $value;
    }
    return $self->{'score'};
}


=head2 decode

  Arg [1]    : (optional) float $value
  Example    : my $decode = $link->decode(); 
  Description: get/set for the deCODE value (e.g. 99.62) 
  Returntype : float 
  Exceptions : none
  Caller     : general

=cut

sub decode{
   my $self = shift;
   if( @_ ) {
      my $value = shift;
      $self->{'decode'} = $value;
    }
    return $self->{'decode'};
}


=head2 marshfield

  Arg [1]    : (optional) float $value
  Example    : my $marshfield = $link->marshfield(); 
  Description: get/set for the Marshfield value (e.g. 102.02) 
  Returntype : float 
  Exceptions : none
  Caller     : general

=cut

sub marshfield{
   my $self = shift;
   if( @_ ) {
      my $value = shift;
      $self->{'marshfield'} = $value;
    }
    return $self->{'marshfield'};
}


1;
