# Supplementary material for: Statistical Viewer: a tool to upload and integrate linkage and association data as plots displayed within the Ensembl genome browser
Source: BMC Bioinformatics. 2005 Apr 12;6:95. doi: 10.1186/1471-2105-6-95 (PMC1087836; doi:10.1186/1471-2105-6-95)
Supplement: Additional File 6 — The executable BioPerl modules and documentation can be decompressed with either the GNU (Free Software Foundation) unzip command [36] in UNIX or the WinZip Windows archive utility (WinZip Computing, Inc.) [37] in an MS Windows OS. Please see the respective web sites that are referenced for additional details on acquiring and using these compression utilities, as well as the UNIX man pages for the tar command: i. Readme A text file the provides a description of modules and the path to the code in the Ensembl Server Root directory ii. Support.pm (Format: Perl Module) Modified source code for the ContigView::Support package that includes the Duke Center for Human Genetics extension to add the LOD score plot panel iii. Chrplot.pm (Format: Perl Module) The WebUserConfig::chrplot BioPerl module iv. Contigview (Format: text file) Modified source code for the configuration based version of the Ensembl Contig view package including the necessary additions to incorporate the LOD score or other statistical data plot v. Cytoview (Format: text file) Source code for the Ensembl Cyto view package including the modifications to incorporate the LOD score plot vi. DBAdaptor.pm (Format: Perl Module) The modified source code for the Bio::EnsEMBL::DBSQL::DBAdaptor module that includes the Duke Center for Human Genetics extension to add the LOD score plot panel into the genome browser vii. Linkage.sql (Format: Structured Query Language) This file specifies the table structure for the linkage object viii. Linkage.pm (Format: Perl Module) Bio::EnsEMBL::Linkage Ensembl BioPerl module ix. LinkageAdaptor.pm (Format: Perl Module) Bio::EnsEMBL::DBSQL::LinkageAdaptor BioPerl module This Module includes the POD documentation – the main documents preceding the code x. Linkageview (Format: BioPerl package) This file provides the package to display the chromosome linkage plot and the information for each linkage point xi. Linkageview.pm (Format: Perl Module) The EnsEMBL::Web::UserConfig::linkagevie [file 1471-2105-6-95-S6.gz › LinkageAdaptor.pm]

######################################################################
#                                                                    #
# Ensembl module for Bio::EnsEMBL::DBSQL::LinkageAdaptor             #
#                                                                    #
# Cared for by Hong Xu <hongxu@duke.edu>                             #
#                                                                    #
# Copyright Hong Xu                                                  #
#                                                                    #
# You may distribute this module under the same terms as perl itself #
#                                                                    #
######################################################################

# POD documentation - main docs before the code

=head1 NAME

Bio::EnsEMBL::DBSQL::LinkageAdaptor

=head1 SYNOPSIS

$link_adaptor = $db_adaptor->get_LinkageAdaptor();
foreach $link ( $link_adaptor->fetch_all_by_chr_name($chr) ) {
  #do something with link
}

=head1 DESCRIPTION

Database adaptor to provide access to Linkage objects

=head1 AUTHOR

Hong Xu

This modules is part of the Ensembl project http://www.ensembl.org

=head1 CONTACT

Email hongxu@duke.edu

=head1 APPENDIX

The rest of the documentation details each of the object methods. Internal 
methods are usually preceded with a _

=cut


# Let the code begin...


package Bio::EnsEMBL::DBSQL::LinkageAdaptor;
use vars qw(@ISA);
use Bio::EnsEMBL::Linkage;
use strict;

# Object preamble - inherits from Bio::EnsEMBL::BaseAdaptor
use Bio::EnsEMBL::DBSQL::BaseAdaptor;
@ISA = qw(Bio::EnsEMBL::DBSQL::BaseAdaptor);


# inherit new from BaseAdaptor


=head2 fetch_all_by_chr_name

  Arg [1]    : string $chr_name
               Name of the chromosome from which to retrieve linkage objects 
  Example    : @links=@{$linkage_adaptor->fetch_all_by_chr_name('X')}; 
  Description: Fetches all the linkage objects from the database for the
               given chromosome. 
  Returntype : listref of Bio::EnsEMBL::Linkage in chromosomal 
               (assembly) coordinates 
  Exceptions : none 
  Caller     : general 

=cut

sub fetch_all_by_chr_name {
    my ($self,$chr_name) = @_;

    my $sth = $self->prepare(
        "SELECT	study, analysis, link_point, chr_start, chr_end, score, IFNULL(decode,' '), IFNULL(marshfield,' ')
         FROM linkage 
         WHERE chr_name = ? 
	 ORDER BY study, analysis, chr_start"
    );
    $sth->execute( $chr_name );
    
    my ($study,$analysis,$link_point,$chr_start,$chr_end,$score,$decode,$marshfield) = ();
    my @out = ();

    while(($study,$analysis,$link_point,$chr_start,$chr_end,$score,$decode,$marshfield) = $sth->fetchrow_array()) {
      last unless defined $chr_start;
      
      my $link_obj = Bio::EnsEMBL::Linkage->new();
      $link_obj->study($study);
      $link_obj->analysis($analysis);
      $link_obj->chr_name($chr_name);
      $link_obj->link_point($link_point);
      $link_obj->start($chr_start);
      $link_obj->end($chr_end);
      $link_obj->score($score);
      $link_obj->decode($decode);
      $link_obj->marshfield($marshfield);
            
      push @out, $link_obj;
    }
    return \@out;
}


=head2 fetch_all_by_Slice

  Arg [1]    : Bio::EnsEMBL::Slice $slice
               The slice object covering the region to retrieve linkages from 
  Example    : @links = @{$linkage_adaptor->fetch_all_by_Slice($slice)};
  Description: Fetches linkage object from the database for the
               region given by the slice.
  Returntype : listref of Bio::EnsEMBL::Linkage objects in 
               Slice coordinates
  Exceptions : none
  Caller     : Bio::EnsEMBL::Slice::get_Linkages 

=cut

sub fetch_all_by_Slice {
  my ($self,$slice) = @_;
  
  my $start = $slice->chr_start();
  my $end = $slice->chr_end();
  my $chr_name = $slice->chr_name();

  my $sth = $self->prepare("	SELECT	study, analysis, link_point, chr_start, chr_end, score, IFNULL(decode,' '), IFNULL(marshfield,' ')
				FROM	linkage 
				WHERE	chr_name = ?
				AND	$start <= chr_end 
				AND	$end > chr_start 
				ORDER BY study, analysis, chr_start
			    ");

  $sth->execute($chr_name);

   my ($study,$analysis,$link_point,$chr_start,$chr_end,$score,$decode,$marshfield) = ();
   my @out = ();

   while(($study,$analysis,$link_point,$chr_start,$chr_end,$score,$decode,$marshfield) = $sth->fetchrow_array()) {
     last unless defined $chr_start;

     my $link_obj = Bio::EnsEMBL::Linkage->new();
     $link_obj->study($study);
     $link_obj->analysis($analysis);
     $link_obj->chr_name($chr_name);
     $link_obj->link_point($link_point);
     #convert to slice coordinates
     $link_obj->start($chr_start - $start + 1);
     $link_obj->end($chr_end - $start + 1);
     $link_obj->score($score);
     $link_obj->decode($decode);
     $link_obj->marshfield($marshfield);
      
     push @out, $link_obj;
  }
  return \@out;
}


=head2 fetch_all_by_study

  Arg [1]    : string $study
               Name of the study from which to retrieve linkage objects 
  Example    : @links=@{$linkage_adaptor->fetch_all_by_study('PD')}; 
  Description: Fetches all the linkage objects from the database for the
               given study. 
  Returntype : listref of Bio::EnsEMBL::Linkage in chromosomal 
               (assembly) coordinates 
  Exceptions : none 
  Caller     : general 

=cut

sub fetch_all_by_study {
    my ($self,$istudy) = @_;

    my $sth = $self->prepare(
        "SELECT	study, analysis,chr_name, link_point, chr_start, chr_end, score, IFNULL(decode,' '), IFNULL(marshfield,' ')
         FROM linkage 
         WHERE study = ?
	 ORDER BY analysis, chr_name, chr_start"
    );
    $sth->execute( $istudy );
    
    my ($study,$analysis,$chr_name,$link_point,$chr_start,$chr_end,$score,$decode,$marshfield) = ();
    my @out = ();

    while(($study,$analysis,$chr_name,$link_point,$chr_start,$chr_end,$score,$decode,$marshfield) = $sth->fetchrow_array()) {
      last unless defined $chr_start;
      
      my $link_obj = Bio::EnsEMBL::Linkage->new();
      $link_obj->study($study);
      $link_obj->analysis($analysis);
      $link_obj->chr_name($chr_name);
      $link_obj->link_point($link_point);
      $link_obj->start($chr_start);
      $link_obj->end($chr_end);
      $link_obj->score($score);
      $link_obj->decode($decode);
      $link_obj->marshfield($marshfield);
            
      push @out, $link_obj;
    }
    return \@out;
}


=head2 fetch_all_by_link_point

  Arg [1]    : string $study
               Name of the study from which to retrieve linkage objects 
  Arg [2]    : string $link
               Name of the linkage point 
  Example    : @links=@{$linkage_adaptor->fetch_all_by_link_point('PD', 'D1S1145')}; 
  Description: Fetches all the linkage objects from the database for the
               given study and linkage point. 
  Returntype : listref of Bio::EnsEMBL::Linkage in chromosomal 
               (assembly) coordinates 
  Exceptions : none 
  Caller     : general 

=cut

sub fetch_all_by_link_point {
    my ($self,$istudy,$link_pnt) = @_;

    my $sth = $self->prepare(
        "SELECT	study, analysis,chr_name, link_point, chr_start, chr_end, score, IFNULL(decode,' '), IFNULL(marshfield,' ')
         FROM linkage 
         WHERE study = ? and link_point = ?
	 ORDER BY analysis, chr_name, chr_start"
    );
    $sth->execute( $istudy, $link_pnt );
    
    my ($study,$analysis,$chr_name,$link_point,$chr_start,$chr_end,$score,$decode,$marshfield) = ();
    my @out = ();

    while(($study,$analysis,$chr_name,$link_point,$chr_start,$chr_end,$score,$decode,$marshfield) = $sth->fetchrow_array()) {
      last unless defined $chr_start;
      
      my $link_obj = Bio::EnsEMBL::Linkage->new();
      $link_obj->study($study);
      $link_obj->analysis($analysis);
      $link_obj->chr_name($chr_name);
      $link_obj->link_point($link_point);
      $link_obj->start($chr_start);
      $link_obj->end($chr_end);
      $link_obj->score($score);
      $link_obj->decode($decode);
      $link_obj->marshfield($marshfield);
            
      push @out, $link_obj;
    }
    return \@out;
}


=head2 fetch_all_by_study_chr

  Arg [1]    : string $study
               Name of the study from which to retrieve linkage objects 
  Arg [2]    : string $chr
               Name of the chromosome from which to retrieve linkage objects
  Example    : @links=@{$linkage_adaptor->fetch_all_by_study_chr('PD', '15')}; 
  Description: Fetches all the linkage objects from the database for the
               given study and chromosome. 
  Returntype : listref of Bio::EnsEMBL::Linkage in chromosomal 
               (assembly) coordinates 
  Exceptions : none 
  Caller     : general 

=cut

sub fetch_all_by_study_chr {
    my ($self,$istudy,$chr) = @_;

    my $sth = $self->prepare(
        "SELECT	study, analysis, chr_name, link_point, chr_start, chr_end, score, IFNULL(decode,' '), IFNULL(marshfield,' ')
         FROM linkage 
         WHERE study = ? and chr_name = ?
	 ORDER BY analysis, chr_start"
    );
    $sth->execute( $istudy, $chr );
    
    my ($study,$analysis,$chr_name,$link_point,$chr_start,$chr_end,$score,$decode,$marshfield) = ();
    my @out = ();

    while(($study,$analysis,$chr_name,$link_point,$chr_start,$chr_end,$score,$decode,$marshfield) = $sth->fetchrow_array()) {
      last unless defined $chr_start;
      
      my $link_obj = Bio::EnsEMBL::Linkage->new();
      $link_obj->study($study);
      $link_obj->analysis($analysis);
      $link_obj->chr_name($chr_name);
      $link_obj->link_point($link_point);
      $link_obj->start($chr_start);
      $link_obj->end($chr_end);
      $link_obj->score($score);
      $link_obj->decode($decode);
      $link_obj->marshfield($marshfield);
            
      push @out, $link_obj;
    }
    return \@out;
}


=head2 fetch_all_by_study_chr_analysis

  Arg [1]    : string $study
               Name of the study from which to retrieve linkage objects 
  Arg [2]    : string $chr
               Name of the chromosome from which to retrieve linkage objects
  Arg [3]    : listref $anal = \@analysis
               Listref of the analysis from which to retrieve linkage objects
  Example    : @links=@{$linkage_adaptor->fetch_all_by_study_chr_analysis('PD', '15', $anal)}; 
  Description: Fetches all the linkage objects from the database for the
               given study and chromosome. 
  Returntype : listref of Bio::EnsEMBL::Linkage in chromosomal 
               (assembly) coordinates 
  Exceptions : none 
  Caller     : general 

=cut

sub fetch_all_by_study_chr_analysis {
    my ($self,$istudy,$chr,$iana) = @_;
    my $sana = join(qq{','}, @$iana);

    my $sql = "SELECT study,analysis,chr_name,link_point,chr_start,chr_end,score,IFNULL(decode,' '),IFNULL(marshfield,' ') " .
              "FROM linkage WHERE study = '" . $istudy . "' and chr_name = '" .
              $chr . "' and analysis in ('" . $sana . "') ORDER BY analysis, chr_start";
              
    my $sth = $self->prepare( $sql );
    $sth->execute();
    
    my ($study,$analysis,$chr_name,$link_point,$chr_start,$chr_end,$score,$decode,$marshfield) = ();
    my @out = ();

    while(($study,$analysis,$chr_name,$link_point,$chr_start,$chr_end,$score,$decode,$marshfield) = $sth->fetchrow_array()) {
      last unless defined $chr_start;
      
      my $link_obj = Bio::EnsEMBL::Linkage->new();
      $link_obj->study($study);
      $link_obj->analysis($analysis);
      $link_obj->chr_name($chr_name);
      $link_obj->link_point($link_point);
      $link_obj->start($chr_start);
      $link_obj->end($chr_end);
      $link_obj->score($score);
      $link_obj->decode($decode);
      $link_obj->marshfield($marshfield);
            
      push @out, $link_obj;
    }
    return \@out;
}


=head2 get_study_by_chr

  Arg [1]    : string $chr
               Name of the chromosome from which to retrieve linkage objects
  Example    : @studies=@{$linkage_adaptor->get_study_by_chr('15')}; 
  Description: get all studies from the database for the given chromosome. 
  Returntype : listref of studies 
  Exceptions : none 
  Caller     : general 

=cut

sub get_study_by_chr {
    my ($self,$chr) = @_;

    my $sth = $self->prepare(
        "SELECT	distinct study
         FROM linkage 
         WHERE chr_name = ?
	 ORDER BY study"
    );
    $sth->execute( $chr );
    
    my @out = ();

    while(my @arow = $sth->fetchrow_array()) {
      push @out, $arow[0];
    }
    return \@out;
}


=head2 get_analysis_by_study_chr

  Arg [1]    : string $study
               Name of the study from which to retrieve linkage objects 
  Arg [2]    : string $chr
               Name of the chromosome from which to retrieve linkage objects
  Example    : @analysis=@{$linkage_adaptor->get_analysis_by_study_chr('PD', '15')}; 
  Description: get all analysis from the database for the given chromosome and study. 
  Returntype : listref of analysis 
  Exceptions : none 
  Caller     : general 

=cut

sub get_analysis_by_study_chr {
    my ($self,$istudy,$chr) = @_;

    my $sth = $self->prepare(
        "SELECT	distinct analysis
         FROM linkage 
         WHERE study = ? and chr_name = ?
	 ORDER BY analysis"
    );
    $sth->execute( $istudy,$chr );
    
    my @out = ();

    while(my @arow = $sth->fetchrow_array()) {
      push @out, $arow[0];
    }
    return \@out;
}

1;
