# Supplementary material for: Statistical Viewer: a tool to upload and integrate linkage and association data as plots displayed within the Ensembl genome browser
Source: BMC Bioinformatics. 2005 Apr 12;6:95. doi: 10.1186/1471-2105-6-95 (PMC1087836; doi:10.1186/1471-2105-6-95)
Supplement: Additional File 6 — The executable BioPerl modules and documentation can be decompressed with either the GNU (Free Software Foundation) unzip command [36] in UNIX or the WinZip Windows archive utility (WinZip Computing, Inc.) [37] in an MS Windows OS. Please see the respective web sites that are referenced for additional details on acquiring and using these compression utilities, as well as the UNIX man pages for the tar command: i. Readme A text file the provides a description of modules and the path to the code in the Ensembl Server Root directory ii. Support.pm (Format: Perl Module) Modified source code for the ContigView::Support package that includes the Duke Center for Human Genetics extension to add the LOD score plot panel iii. Chrplot.pm (Format: Perl Module) The WebUserConfig::chrplot BioPerl module iv. Contigview (Format: text file) Modified source code for the configuration based version of the Ensembl Contig view package including the necessary additions to incorporate the LOD score or other statistical data plot v. Cytoview (Format: text file) Source code for the Ensembl Cyto view package including the modifications to incorporate the LOD score plot vi. DBAdaptor.pm (Format: Perl Module) The modified source code for the Bio::EnsEMBL::DBSQL::DBAdaptor module that includes the Duke Center for Human Genetics extension to add the LOD score plot panel into the genome browser vii. Linkage.sql (Format: Structured Query Language) This file specifies the table structure for the linkage object viii. Linkage.pm (Format: Perl Module) Bio::EnsEMBL::Linkage Ensembl BioPerl module ix. LinkageAdaptor.pm (Format: Perl Module) Bio::EnsEMBL::DBSQL::LinkageAdaptor BioPerl module This Module includes the POD documentation – the main documents preceding the code x. Linkageview (Format: BioPerl package) This file provides the package to display the chromosome linkage plot and the information for each linkage point xi. Linkageview.pm (Format: Perl Module) The EnsEMBL::Web::UserConfig::linkagevie [file 1471-2105-6-95-S6.gz › Support.pm]

###############################################################
### Note: Modified by Hong Xu (hongxu@duke.edu)             ###
###       Search "add for LOD score plot" for modification  ###
###############################################################

package ContigView::Support;

use EnsWeb;
use EnsEMBL::DB::Core;
use EnsEMBL::HTML::Page;
use ExternalDAS;
use EnsEMBL::Web::URLfeatureParser;
use strict;
use Data::Dumper;

1;

# Checks for data availability 
sub check_feature {
  warn( "OBSOLETE - USE WebUserConfig::is_available_artefact() INSTEAD" );
  return undef();
}


sub get_defaults {
    my $configs = shift;
    my $defaults = {
        'vc_size'            => $configs->{'bottom'}->get( '_settings', 'default_vc_size' ),
        'zoomgifs'           => $configs->{'bottom'}->get( '_settings', 'zoom_gifs' ),
        'zoom_zoomgifs'      => $configs->{'bottom'}->get( '_settings', 'zoom_zoom_gifs' ),
        'zoom_width'         => $configs->{'bottom'}->get( '_settings', 'zoom_width' ),
        'navigation_options' => $configs->{'bottom'}->get( '_settings', 'navigation_options' ),
        'features'           => $configs->{'bottom'}->get( '_settings', 'features' ),
        'options'            => $configs->{'bottom'}->get( '_settings', 'options' ),
        'img_width'          => $configs->{'bottom'}->get( '_settings', 'width' ),
        'menus'              => { map { ($_,1) } @{$configs->{'bottom'}->get( '_settings', 'menus' )} },
        'temp_directory'     => $SiteDefs::ENSEMBL_TMP_DIR_IMG,
        'ensembl_prefix'     => EnsWeb::species_defs->ENSEMBL_PREFIX,
        'img_type'           => (GD::Image->can("png")) ? "png" : "gif",
        'assembly_status'    => EnsWeb::species_defs->ASSEMBLY_STATUS,
    };
    if(defined $configs->{'top'}) {
        $defaults->{'top_vc_size'} = $configs->{'top'}->get( '_settings', 
							     'default_vc_size' );
    }
    return $defaults;
}

##----------------------------------------------------------------##
## Attaching databases                                            ##
##----------------------------------------------------------------##

sub add_url_tracks {
  my( $configs, $URL, $highlights )=@_;
  my $browser_info = {};
  if( $URL ) {
    my $P = new EnsEMBL::Web::URLfeatureParser( $URL );
    $P->parse_URL;
    $configs->{'bottom'}{'__url_source_data__'} = $P->{'tracks'};
    $configs->{'bottom'}{'_managers'}{'urlfeature'} = [ keys %{$P->{'tracks'}} ];
    $browser_info = $P->{'browser_switches'};
  }
  foreach my $entry ( @$highlights ) { 
    next unless $entry =~/^URL:(.*)/;
    my $P = new EnsEMBL::Web::URLfeatureParser( $1 );
    $P->parse_URL;
    foreach my $K ( keys %{$P->{'tracks'}} ) {
      push @{$configs->{'bottom'}{'_managers'}{'urlfeature'}} , $K;
      $configs->{'bottom'}{'__url_source_data__'}{$K} = $P->{'tracks'}{$K};
    }
  }
  if(exists($configs->{'zoom'} ) ) {
    $configs->{'zoom'}{'_managers'}{'urlfeature'} = $configs->{'bottom'}{'_managers'}{'urlfeature'};
    $configs->{'zoom'}{'__url_source_data__'} = $configs->{'bottom'}{'__url_source_data__'};
  }
  if($URL) {
    foreach( @{$highlights||[]}) { 
      return $browser_info if $_ eq "URL:$URL";    
    }
    push @{$highlights} , "URL:$URL" if $URL;
  }

  return $browser_info;
}

sub attach_databases {
  my $configs = shift;
  
  my %managers = %{ $configs->{'bottom'}{'_managers'}||{} };
  my $Config_bottom = $configs->{'bottom'};
  my @databases_list = ( 'core', 'lite', 'blast' );

  push @databases_list , 'haplotype'  if $Config_bottom->get( 'haplotype',   'on' ) eq 'on' ;
  push @databases_list , 'est'        if $Config_bottom->get( 'est',   'on' ) eq 'on' ;

  my $attach_compara = exists $configs->{'top'} ? 1 : 0;
  foreach( 'mouse','rat','celegans','cbriggsae','human' ) {
    $attach_compara++ if ( $Config_bottom->get( $_.'_match', 'on' ) eq 'on' ) ||
                         ( $Config_bottom->get( 'hcr_'.$_.'_match', 'on' ) eq 'on' ) ||
                         ( $Config_bottom->get( $_.'_synteny', 'on' ) eq 'on' );
    if( exists( $configs->{'top'} ) ) {
      $attach_compara++ if ( $configs->{'top'}->get( $_.'_synteny', 'on' ) eq 'on' );
    }
  }
  push @databases_list, 'compara' if $attach_compara > 0;
  my $databases = &EnsEMBL::DB::Core::get_databases( @databases_list );
  if( $databases->{'error'} ) {
    ContigView::HTML::display_header( @_ );
    &ensembl_exception(
      "The Ensembl database is not available. Please contact the webmaster\n",
      $databases->{'error'}, 1
    );
  }

  print STDERR "Error when connecting to databases:\n$databases->{'non_fatal_error'}\n\n"
    if($databases->{'non_fatal_error'});

## Internal das sources
  my @das_list = ();
  my $das_hashref = EnsWeb::species_defs->ENSEMBL_INTERNAL_DAS_SOURCES;
  foreach ( keys %$das_hashref ) { 
    next unless ( $Config_bottom->get("managed_$_",'on') eq 'on' );
    push( @{$managers{'das'}}, "managed_das_$_" );
    push @das_list, "managed_$_" 
  }
  &EnsEMBL::DB::Core::add_internal_das_sources( $databases, @das_list );

  $das_hashref = EnsWeb::species_defs->ENSEMBL_TRACK_DAS_SOURCES;

## External das sources	
  my @das_list2 = ();
  my $ext_das = new ExternalDAS( $Config_bottom->{"_db"} );
  $ext_das->get_sources();
  my $ds2 = $ext_das->{'data'};
  foreach ( keys %$ds2 ) { 
    next if exists $ds2->{$_}->{'species'} && $ds2->{$_}->{'species'} ne $ENV{'ENSEMBL_SPECIES'};
    push @{$managers{'das'}},$_  if( $Config_bottom->get("managed_extdas_$_",'on') eq 'on' );
    push @das_list2, "managed_extdas_$_" if( $Config_bottom->get("managed_extdas_$_",'on') eq 'on' );
  }
  &EnsEMBL::DB::Core::add_external_das_sources( $databases, $ds2, @das_list2 );
	
### Not attaching DBs... but adding repeat tracks....
  foreach ( keys %{ EnsWeb::species_defs->REPEAT_TYPES||{} } ) { 
    s/\W+/_/g;
    push @{$managers{'sub_repeat'}}, $_ if( $Config_bottom->get("managed_repeat_$_",'on') eq 'on' );
  }

  foreach( keys %$configs ) {
    $configs->{$_}{'_databases'} = $databases;
  }
  $configs->{'bottom'}{'_managers'} = \%managers;
  if(exists $configs->{'zoom'}) { $configs->{'zoom'}{'_managers'} = \%managers; }
  return $databases;
}

sub parse_cgi_parameters {
  my $cgi = shift;
  my $pars = {};
  $pars->{'seqentry'} = $cgi->param('seqentry');
  $pars->{'chr'}	    = $cgi->param('chr'); # Chromosome name.

  my %A = map { ($_, 1) } @{EnsWeb::species_defs->ENSEMBL_CHROMOSOMES};

  $pars->{ 'zoom_width' }     = $cgi->param('zoom_width');
  $pars->{ 'gene'   }         = $cgi->param('geneid') || $cgi->param('gene');    # Gene ID passed from geneview.
  $pars->{ 'contig' }         = $cgi->param('contig');    # Contig ID passed from <FORM>
  $pars->{ 'clone'  }         = $cgi->param('clone');     # Clone ID passed from <FORM>.
  $pars->{ 'band'   }         = $cgi->param('band');      # Chromosomal band
  $pars->{ 'data_URL'   }     = $cgi->param('data_URL');      # External URLs...

  my $highs                   = $cgi->param('h') || $cgi->param('highlight'); # list of IDs for 
  my @highlights              = defined $highs ? split(/\|/,$highs) : ();
  push @highlights,$pars->{'gene'} if defined $pars->{ 'gene' };
  #push @highlights, $contigid if(defined $contigid); ## examples of additional pushing stuff!!!
  #push @highlights, $cloneid  if(defined $cloneid);  ## 
  $pars->{ 'vc_start' }       = $cgi->param('vc_start'); # Start-point (abs bp) for the top virtual contig.
  $pars->{ 'vc_end' }         = $cgi->param('vc_end');   # End-point (abs bp) for the top virtual contig.
  $pars->{ 'vc_start' }       = $cgi->param('chr_start') if defined $cgi->param('chr_start'); # Start-point (abs bp) for the top virtual contig.
  $pars->{ 'vc_end' }         = $cgi->param('chr_end')   if defined $cgi->param('chr_end');   # End-point (abs bp) for the top virtual contig.
  $pars->{ 'highlights' } = \@highlights;

  $pars->{ 'display_bottom' } = $cgi->param('bottom');
  $pars->{ 'refresh' }        = $cgi->param('refresh');

  if($cgi->param('l') =~ /(.+?):(.+?)-(.+)/) {
    $pars->{'chr'}      = $1;
    $pars->{'vc_start'} = $2;
    $pars->{'vc_end'}   = $3;
  }
  $pars->{'chr'}      =~ s/chr//g;
  $pars->{'fake_chromosome'} = $A{$pars->{'chr'}} ? 0 : 1;
    $pars->{ 'vc_start' }       = EnsWeb::translate($pars->{'vc_start'}); # Start-point (abs bp) for the top virtual contig.
    $pars->{ 'vc_end' }         = EnsWeb::translate($pars->{'vc_end'});   # End-point (abs bp) for the top virtual contig.

###############################################################################
# OLD NAVIGATION COMPATABILITY
#   Used to come in by vc_start/end and also wvc_start/end, where vc referred
#   to the top vc and wvc to the bottom.  We are now navigating solely by the
#   bottom VC, so we need to change old nav into new nav.
###############################################################################
    my $wvc_start                  = $cgi->param('wvc_start'); # Start-point (abs bp) for the windowed vc.  
    my $wvc_end                    = $cgi->param('wvc_end');   # End-point (abs bp) for the windowed vc.
    ( $pars->{'vc_start'}, $pars->{'vc_end'} ) = ( $wvc_start, $wvc_end ) if (defined $wvc_start && defined $wvc_end);

    # Make sure they are the right way around...
    ( $pars->{'vc_start'}, $pars->{'vc_end'} )=( $pars->{'vc_end'}, $pars->{'vc_start'} ) if $pars->{'vc_start'}>$pars->{'vc_end'};                        

    # The click point in pix along the featureview line where the windowed vc should be positioned.
    $pars->{'vc_click'}         = $cgi->param('click_to_move_window.x'); 
    $pars->{'vc_pix_len'}       = $cgi->param('vc_pix');         # top vc length in pixels
    $pars->{'vc_left_margin'}   = $cgi->param('vc_left');        # top vc left margin in pixels
    $pars->{'tvc_length'}       = $cgi->param('tvc_length');        # top vc left margin in pixels

    # The click point in pix along the chromosome line where the overview vc should be positioned.
    $pars->{'chr_click'}        = $cgi->param('click_to_move_chr.x'); 
    $pars->{'chr_pix_len'}      = $cgi->param('chr_pix');        # chromosome length in pixels
    $pars->{'chr_left_margin'}  = $cgi->param('chr_left');       # chromosome left margin in pixels
    $pars->{'chr_length'}       = $cgi->param('chr_len');        # chromosome length


    ####################################################################
    # Extra feature positions - for centering on ssaha, blast hits, etc
    ####################################################################
    $pars->{'fpos_start'}       = $cgi->param('fpos_start');     # Relative bp start from contig 
    $pars->{'fpos_end'}         = $cgi->param('fpos_end');       # Relative bp end from contig
    $pars->{'fpos_context'}     = $cgi->param('fpos_context');   # feature context in bp
         
    $pars->{'bottom'}           = $cgi->param('bottom');
    $pars->{'zoom'}             = $cgi->param('zoom');
    $pars->{'overview'}         = $cgi->param('overview');
    $pars->{'ideogram'}         = $cgi->param('ideogram');
    $pars->{'detailed'}         = $cgi->param('detailed');
    $pars->{'resize'}           = $cgi->param('resize');
    $pars->{'mapfrag'}          = $cgi->param('mapfrag');
    $pars->{'mapsize'}          = $cgi->param('mapsize');

    $pars->{'format'}           = $cgi->param('format');

    ###################    add for LOD score plot    ###################
    $pars->{'study'}            = $cgi->param('study');
    $pars->{'analysis'}         = $cgi->param('analysis');
    ####################################################################

    return $pars;
}

##----------------------------------------------------------------##
## Getting VC from parameters                                     ##
##----------------------------------------------------------------##

sub get_vc_from_parameters {
    my ($databases, $pars, $defs ) = @_;

    
    if (defined $pars->{'seqentry'} || ($defs->{'assembly_status'} ne 'FULL') ) {
        if( defined $pars->{'gene'} ) {
            return &get_clone_based_position_by_gene(
                $databases, $pars->{'gene'},   $defs->{'vc_size'}
            );
        } elsif(  defined $pars->{'contig'} && defined $pars->{'fpos_start'} && defined $pars->{'fpos_end'} ) {
            return &get_clone_based_position_by_contig_and_fpos(
                $databases, $pars->{'contig'}, $pars->{'fpos_start'}, $pars->{'fpos_end'}, $pars->{'fpos_context'}
            );
        } elsif( defined $pars->{'contig'} ) {
            return &get_clone_based_position_by_contig(
                $databases, $pars->{'contig'}
            );
        } elsif( defined $pars->{'clone'} && defined $pars->{'vc_click'} && defined $pars->{'vc_left_margin'} && defined $pars->{'vc_pix_len'} ) {
            return &get_clone_based_position_by_vc_click(
                $databases, $pars->{'clone'}, $pars->{'vc_start'}, $pars->{'vc_end'},
                $pars->{'vc_click'}, $pars->{'vc_left_margin'}, $pars->{'vc_pix_len'}, $pars->{'tvc_length'}, $defs->{'top_vc_size'},
               	$defs->{'vc_size'}
            );
        } elsif( defined $pars->{'clone'} ) {
            return &get_clone_based_position(
                $databases, $pars->{'clone'}, $pars->{'vc_start'}, $pars->{'vc_end'}, 'yes'
            );
        } elsif( defined $pars->{'vc_click'} && defined $pars->{'vc_left_margin'} && defined $pars->{'vc_pix_len'} ) {
            return &get_clone_based_position_by_chr_vc_click(
                $databases, $pars->{'chr'}, $pars->{'vc_start'}, $pars->{'vc_end'},
                $pars->{'vc_click'}, $pars->{'vc_left_margin'}, $pars->{'vc_pix_len'}, $pars->{'tvc_length'} , $defs->{'top_vc_size'},
               	$defs->{'vc_size'}
            );
        } else {
            return &get_clone_based_position_by_chr(
                $databases, $pars->{'chr'}, $pars->{'vc_start'}, $pars->{'vc_end'}, 'yes'
            );
        }
    }

    $pars->{'seqentry'} = 1 if( $pars->{'fake_chromosome'} );

    if( defined $pars->{'band'} ) {
        return &get_position_by_band(
            $databases, $pars->{'chr'}, $pars->{'band'}
        );
    } elsif( defined $pars->{'gene'} ) {
        return &get_position_by_gene(
            $databases, $pars->{'gene'},   $defs->{'vc_size'}
        );
    } elsif( defined $pars->{'contig'} && defined $pars->{'fpos_start'} && defined $pars->{'fpos_end'} ) {
        return &get_position_by_contig_and_fpos(
            $databases, $pars->{'contig'}, $pars->{'fpos_start'}, $pars->{'fpos_end'}, $pars->{'fpos_context'}
        );
    } elsif( defined $pars->{'contig'} ) {
        return &get_position_by_contig(
            $databases, $pars->{'contig'}, $defs->{'vc_size'}
        );
    } elsif( defined $pars->{'mapfrag'} ) {
        return &get_position_by_mapfrag(
            $databases, $pars->{'mapfrag'}, $pars->{'mapsize'} || $defs->{'vc_size'}
        );
    } elsif( defined $pars->{'clone'} && defined $pars->{'fpos_start'} && defined $pars->{'fpos_end'} ) {
        return &get_position_by_clone_and_fpos(
            $databases, $pars->{'clone'}, $pars->{'fpos_start'}, $pars->{'fpos_end'}, $pars->{'fpos_context'}
        );
    } elsif( defined $pars->{'clone'} ) {
        return &get_position_by_clone(
            $databases, $pars->{'clone'},  $defs->{'vc_size'}
        );
    } elsif( defined $pars->{'vc_click'} && defined $pars->{'vc_left_margin'} && defined $pars->{'vc_pix_len'} ) {
        return &get_position_by_vc_click(
            $databases, $pars->{'chr'}, $pars->{'vc_start'}, $pars->{'vc_end'},
            $defs->{'top_vc_size'}, $defs->{'vc_size'},
            $pars->{'vc_click'}, $pars->{'vc_left_margin'}, $pars->{'vc_pix_len'}
        );
    } elsif( defined $pars->{'chr_click'} && defined $pars->{'chr_left_margin'} && defined $pars->{'chr_pix_len'} ) {
        return &get_position_by_chr_click(
            $databases, $pars->{'chr'}, $pars->{'vc_start'}, $pars->{'vc_end'},
            $pars->{'chr_click'}, $pars->{'chr_left_margin'}, $pars->{'chr_pix_len'}, $pars->{'chr_length'}
        );
    } elsif( defined $pars->{'chr'} && defined $pars->{'vc_start'} && defined $pars->{'vc_end'} ) {
        return &get_position_by_chr_start_end(
            $databases,    $pars->{'chr'},    $pars->{'vc_start'},    $pars->{'vc_end'}
        );
    }
    my( $vc_start, $vc_end );
    if(defined $pars->{'vc_end'}) {
        if(defined $pars->{'vc_start'}) {
            $vc_end   = $pars->{'vc_end'};
            $vc_start = $pars->{'vc_start'};
        } else {
            $vc_end   = $pars->{'vc_end'} > $defs->{'vc_size'} ? $pars->{'vc_end'} : $defs->{'vc_size'};
            $vc_start = $vc_end - $defs->{'vc_size'} + 1;
        }
    } elsif(defined $pars->{'vc_start'}) {
    	# Keep this - mapview comes in with only a vc_start
        $vc_start = $pars->{'vc_start'} > 0 ? $pars->{'vc_start'} : 0;
        $vc_end   = $vc_start + $defs->{'vc_size'} - 1;
    } else {
        $vc_start = 1;
        $vc_end   = $defs->{'vc_size'};
    }
    my @Q = @{EnsWeb::species_defs->ENSEMBL_CHROMOSOMES};
    return &get_position_by_chr_start_end(
        $databases, $pars->{'chr'} || $Q[0],    $vc_start,    $vc_end
    );

    return { '__error__' => 'You have supplied insufficient information to produce a contig level display.' };
}

sub get_clone_based_position_by_contig {
    my( $databases, $contig_name ) = @_;
    my $contig_slice;
    my $slice_adaptor = $databases->{'core'}->get_SliceAdaptor();

    eval {
      $contig_slice = $slice_adaptor->fetch_by_contig_name($contig_name);
    };

    if($@) {
      print STDERR $@;
      return { '__error__' => 
	       "Cannot create virtual contig by contig $contig_name" };
    }

    # HACK LETS GET THE CLONE_ID FROM THE CONTIG....
    my $contig = $databases->{'core'}->get_RawContigAdaptor()->fetch_by_name($contig_name);

    my $clone = $contig->clone();
    return { '__error__' => "Contig not on clone" } unless($clone);
    
#    my $q = qq(
#        SELECT clone.id
#          FROM clone, contig
#         WHERE clone.internal_id = contig.clone
#           AND contig.id = ? );
#    my $clone = $databases->{'core'}->{'_db_handle'}->selectrow_array(
#								      $q,
#								      {}, 
#								      $contig
#								     );

    my $clone_slice;
    if( $clone->embl_id) {
      eval {
        $clone_slice = $slice_adaptor->fetch_by_clone_accession( $clone->embl_id );
      };
      return { '__error__' => "Cannot create virtual contig by clone $clone" } if($@);
      return {
        'type'  => "seqentry",
        'clone' => $clone->embl_id(),
        'start' => $contig_slice->chr_start() - $clone_slice->chr_start() + 1,
        'end'   => $contig_slice->chr_end()   - $clone_slice->chr_start() + 1,
        'size'  => $contig_slice->length(),
        'vc'    => $contig_slice,
        'tvc'   => $clone_slice,
        'chr'   => $contig_slice->chr_name()
      }
    } else {
      eval {
        $clone_slice = $slice_adaptor->fetch_by_chr_name( $contig_slice->chr_name );
      };
      return { '__error__' => "Cannot create virtual contig by clone $clone" } if($@);
      return {
        'type'  => "seqentry",
        'start' => $contig_slice->chr_start() - $clone_slice->chr_start() + 1,
        'end'   => $contig_slice->chr_end()   - $clone_slice->chr_start() + 1,
        'size'  => $contig_slice->length(),
        'vc'    => $contig_slice,
        'tvc'   => $clone_slice,
        'chr'   => $contig_slice->chr_name()
      };
    }
}

sub get_clone_based_position_by_contig_and_fpos {
    my( $databases, $contigid, $fpos_start, $fpos_end, $fpos_context) = @_;
    ############################
    # Going in by FPOS & Contig
    ############################
    my $temp_slice;
    eval { 
      my $sa = $databases->{'core'}->get_SliceAdaptor();
      $temp_slice = $sa->fetch_by_contig_name($contigid);
    };

    if($@) {
      print STDERR $@;
      return { '__error__' => 
	       "Cannot create virtual contig by contig $contigid" };
    }

    my $chr = $temp_slice->chr_name();
    
    ######################################################################
    # Have to adjust for fpos_start/end being raw offsets, not golden ones
    # i.e. need to subtract the difference between the rawcontig start
    # and the virtual contig start
    ######################################################################
    
    my $asma = $databases->{'core'}->get_AssemblyMapperAdaptor();
    my $assembly_mapper = 
      $asma->fetch_by_type($databases->{'core'}->assembly_type());

    my $rca = $databases->{'core'}->get_RawContigAdaptor();
    my $contig = $rca->fetch_by_name($contigid);
    
    my ($coord) = 
      $assembly_mapper->map_coordinates_to_assembly($contig->dbID(), 
						    $fpos_start, 
						    $fpos_end, 1);
    
    $fpos_start = $coord->start();
    $fpos_end   = $coord->end();
					       
#    my( $mapcontig,$raw_start,$ori ) = $temp_vc->raw_contig_position(1,1);
#    if ($ori == 1){ 
#        $fpos_start = $temp_vc->_global_start + $fpos_start - $raw_start;
#        $fpos_end   = $temp_vc->_global_start + $fpos_end - $raw_start;
#    } else {
#        ($fpos_start, $fpos_end) =
#            ( $temp_vc->_global_start + $raw_start - $fpos_end,
#              $temp_vc->_global_start + $raw_start - $fpos_start );
#    }

								        
    ##########################################################################
    # Want to focus this whole thing on the fpos region
    ##########################################################################
    
    ###########################################
    # Alter fpos start and end to incorporate
    # any context basepairs on either side.
    # If the context is larger than the fpos
    # length, then just return the context, but
    # if fpos > context, return fpos length.
    ###########################################
    
    my $fpos_length=$fpos_end-$fpos_start;
    my $fpos_centre = int($fpos_length/2) + $fpos_start;

    if ($fpos_length<($fpos_context*2)){
        $fpos_start     = $fpos_centre - $fpos_context; 
        $fpos_end       = $fpos_centre + $fpos_context - 1;
        $fpos_length    = $fpos_end-$fpos_start;
    }
    return &get_clone_based_position_by_chr( $databases, $chr, $fpos_start, $fpos_end );
}

sub get_clone_based_position {
    my( $databases, $clone_acc, $start, $end, $flag ) = @_;
    
    my $CP;
       $CP = int(($start+$end)/2) if $flag eq 'yes';
    my $slice_adaptor = $databases->{'core'}->get_SliceAdaptor();
  
    my $clone_slice;
    eval {
      warn( $clone_acc );
      $clone_slice = $slice_adaptor->fetch_by_clone_accession($clone_acc);   
    };
    
    if($@) {
	print STDERR "get_clone_based_position:$@\n";
      return { '__error__' => 
	       "Cannot create virtual contig by clone $clone_acc" };
    }

    my $slice;
    $start ||= 1;
    $start = 1 if $start < 1;
    $end ||= $clone_slice->length();
    $end = $clone_slice->length() if $end > $clone_slice->length();

    my $chr     = $clone_slice->chr_name();
    my $start_x = $clone_slice->chr_start() + $start - 1;
    my $end_x   = $clone_slice->chr_start() + $end - 1;

    eval {  
      $slice = $slice_adaptor->fetch_by_chr_start_end($chr, $start_x, $end_x );
    };

    if($@) {
	print STDERR "get_clone_based_position2:$@\n";
      return { '__error__' => "Cannot create virtual contig from chromosome "
	       . "$chr start $start_x, end $end_x" };
    
    }

    if($CP) { $CP+= $clone_slice->chr_start; }
    return {
        'type'  => "seqentry",
        'clone' => $clone_acc,
        'start' => $slice->chr_start - $clone_slice->chr_start + 1,
        'end'   => $slice->chr_end - $clone_slice->chr_start + 1,
        'size'  => $slice->length(),
        'vc'    => $slice,
        'tvc'   => $clone_slice,
        'chr'   => $slice->chr_name(),
        'centrepoint' => $CP
    };
}

sub get_clone_based_position_by_chr {
    my( $databases, $chr, $start, $end, $flag ) = @_;

    my $CP;
       $CP = int(($start+$end)/2) if $flag eq 'yes';
    my $slice_adaptor = $databases->{'core'}->get_SliceAdaptor();
    
    my $temp_slice;

    return { '__error__' => "Insufficient information to create virtual contig" } unless $chr;

    eval {
      $temp_slice = $slice_adaptor->fetch_by_chr_name( $chr );
    };
    
    return { '__error__' => "Unknown chromosome ($chr)" } if !$chr || $@;

    warn( $temp_slice );
    my $slice;
    $start ||= 1;
    $start = 1 if $start < 1;
    $end ||= $temp_slice->length();
    $end = $temp_slice->length() if $end > $temp_slice->length();

    eval {  
      $slice = $slice_adaptor->fetch_by_chr_start_end($chr, $start, $end);
    };

    if($@ || !defined($slice) ) {
      return { '__error__' => "Cannot create virtual contig from "
	       . "chromosome $chr start $start, end $end" };
    }

    return {
        'type'  => "seqentry",
        'start' => $start,
        'end'   => $end,
        'size'  => $slice->length,
        'vc'    => $slice,
        'tvc'   => $temp_slice,
        'chr'   => $chr,
        'centrepoint' => $CP
    };
}

sub get_position_by_band {
  my( $databases, $chr, $band ) = @_;
  my $band_obj;
  my ($band_chr, $band_name);
  ($band_chr, $band_name) = ($chr, $band) unless( ($band_chr, $band_name) = $band=~/([^pq]+)([pq].*)/);
  eval {
    $band_obj = $databases->{'core'}->get_SliceAdaptor->fetch_by_chr_band( $band_chr, $band_name );
  };
  return { '__error__' => "The band $band_chr$band_name is not recognised as a valid band name" } if($@);
  return { '__error__' => "The band $band_chr$band_name is not recognised as a valid band name" } unless ($band_obj);
    
	
  return &get_position_by_chr_start_end(
		$databases,
		$band_obj->chr_name,
		$band_obj->chr_start,
		$band_obj->chr_end
	);
}

sub get_position_by_contig_and_fpos {
  my( $databases, $contigid, $fpos_start, $fpos_end, $fpos_context) = @_;

  my $slice_adaptor = $databases->{'core'}->get_SliceAdaptor();

  ############################
  # Going in by FPOS & Contig
  ############################
  my $temp_slice;
  eval { 
    $temp_slice = $slice_adaptor->fetch_by_contig_name($contigid);
  };
  if($@) {
    print STDERR "get_position_by_contig_and_fpos:$@\n";
    return { '__error__' => "Cannot create virtual contig by " .
	     "contig $contigid" };
  }

  my $chr = $temp_slice->chr_name();
    
  ######################################################################
  # Have to adjust for fpos_start/end being raw offsets, not golden ones
  # i.e. need to subtract the difference between the rawcontig start
  # and the virtual contig start
  ######################################################################
    
  my $asma = $databases->{'core'}->get_AssemblyMapperAdaptor();
  my $mapper = $asma->fetch_by_type($databases->{'core'}->assembly_type());
  
  my $rca = $databases->{'core'}->get_RawContigAdaptor();
  my $contig = $rca->fetch_by_name($contigid);
  
  my ($coord) = $mapper->map_coordinates_to_assembly($contig->dbID(), 
						     $fpos_start,
						     $fpos_end, 1);

  $fpos_start = $coord->start();
  $fpos_end = $coord->end();

#  my( $mapcontig,$raw_start,$ori ) = $temp_vc->raw_contig_position(1,1);
#  if ($ori == 1){ 
#    $fpos_start = $temp_vc->_global_start + $fpos_start - $raw_start;
#    $fpos_end   = $temp_vc->_global_start + $fpos_end - $raw_start;
#    } else {
#      ($fpos_start, $fpos_end) =
#	  ( $temp_vc->_global_start + $raw_start - $fpos_end,
#	    $temp_vc->_global_start + $raw_start - $fpos_start );
#}
        
  ##########################################################################
  # Want to focus this whole thing on the fpos region
  ##########################################################################
    
  ###########################################
  # Alter fpos start and end to incorporate
  # any context basepairs on either side.
  # If the context is larger than the fpos
  # length, then just return the context, but
    # if fpos > context, return fpos length.
  ###########################################
    
    my $fpos_length=$fpos_end-$fpos_start;
    my $fpos_centre = int($fpos_length/2) + $fpos_start;

    if ($fpos_length<($fpos_context*2)){
        $fpos_start     = $fpos_centre - $fpos_context; 
        $fpos_end       = $fpos_centre + $fpos_context - 1;
        $fpos_length    = $fpos_end-$fpos_start;
    }
    
    ###########
    # Build Slice
    ###########
    my $slice;
  eval {  
    $slice = 
      $slice_adaptor->fetch_by_chr_start_end($chr, $fpos_start, $fpos_end);
  };
  if($@) {	

    return { '__error__' => 
	     "Cannot create contig/feature-based virtual contig" };
  }

  return {
        'vc'    => $slice,
        'size'  => $fpos_length,
        'start' => $fpos_start,
        'end'   => $fpos_end,
        'chr'   => $chr
    };
}

sub get_position_by_clone_and_fpos {
    my( $databases, $cloneid, $fpos_start, $fpos_end, $fpos_context) = @_;
    
    my $slice_adaptor = $databases->{'core'}->get_SliceAdaptor();

    ############################
    # Going in by FPOS & Contig
    ############################
    my $temp_slice;
    eval { 
      $temp_slice = $slice_adaptor->fetch_by_clone_accession($cloneid);
    };

    if($@) {
      return { '__error__' => 
	       "Cannot create virtual contig by clone $cloneid" };
    }

    my $chr = $temp_slice->chr_name();
    
    ######################################################################
    # Have to adjust for fpos_start/end being raw offsets, not golden ones
    # i.e. need to subtract the difference between the rawcontig start
    # and the virtual contig start
    ######################################################################
    
    $fpos_start += $temp_slice->chr_start - 1;
    $fpos_end   += $temp_slice->chr_start - 1;
        
    ##########################################################################
    # Want to focus this whole thing on the fpos region
    ##########################################################################
    
    ###########################################
    # Alter fpos start and end to incorporate
    # any context basepairs on either side.
    # If the context is larger than the fpos
    # length, then just return the context, but
    # if fpos > context, return fpos length.
    ###########################################
    
    my $fpos_length = $fpos_end - $fpos_start;
    my $fpos_centre = int($fpos_length/2) + $fpos_start;

    if ($fpos_length<($fpos_context*2)){
        $fpos_start     = $fpos_centre - $fpos_context; 
        $fpos_end       = $fpos_centre + $fpos_context - 1;
        $fpos_length    = $fpos_end-$fpos_start;
    }
    
    ###########
    # Build Slice
    ###########
    my $slice;
    eval {  
      $slice = $slice_adaptor->fetch_by_chr_start_end($chr, $fpos_start, 
						      $fpos_end );
    };

    if($@) {
      return { '__error__' => 
	       "Cannot create clone/feature-based virtual contig" };
    }


    return {
        'vc'    => $slice,
        'size'  => $fpos_length,
        'start' => $fpos_start,
        'end'   => $fpos_end,
        'chr'   => $chr
    };
}

sub get_position_by_gene {
  my( $databases, $geneid, $default_vc_size) = @_;
  my $prefix = EnsWeb::species_defs->ENSEMBL_PREFIX."G";
  unless ($geneid=~/$prefix\d+/) {
    #    unless ($geneid=~/$prefix\d{11}/) {
    my $genes=$databases->{'core'}->get_GeneAdaptor->fetch_all_by_DBEntry($geneid);
    # when we can't get this gene, fail nicely for the user
    if( scalar(@$genes) == 0 ) {
      my $error;
      
      if($geneid =~ /^NM/) {
	$error = qq(
		The Refseq accession $geneid is not mapped to the genome 
		currently. This could be because the sequence is not present, 
		the cDNA could not be reconciled with the genome, or because 
		we were unable to map the RefSeq identifier
		<p>If you believe the cDNA should be in the genome, we suggest
		running your own 
                <a href="/$ENV{'ENSEMBL_SPECIES'}/blastview">BLAST search</a>
		<br /><br />
		<a href="http://www.ncbi.nlm.nih.gov/LocusLink/list.cgi?Q=$geneid">NCBI RefSeq page for $geneid</a>);
      } else {
	$error = "Cannot find Ensembl entry for gene $geneid";
      }
      return {'__error__' => $error};
    }
    $geneid=$genes->[0]->stable_id;
  }
  my $slice;
  eval {
    my $slice_adaptor = $databases->{'core'}->get_SliceAdaptor();
    $slice = $slice_adaptor->fetch_by_gene_stable_id( $geneid, 
						      $default_vc_size );
  };

  ##### Change this code to check on the archive databases.
  if($@) {
    return { '__error__' => 
	     "Cannot create virtual contig by this gene $geneid<br />".$@ };
  }
    
  return {
	  'vc'    => $slice,
	  'size'  => $default_vc_size,
	  'start' => $slice->chr_start(),
	  'end'   => $slice->chr_end(),
	  'chr'   => $slice->chr_name()
	 };
}

sub get_clone_based_position_by_gene {
  my( $databases, $geneid, $default_vc_size) = @_;
  my $prefix = EnsWeb::species_defs->ENSEMBL_PREFIX."G";
  unless ($geneid=~/$prefix\d+/) {
    #    unless ($geneid=~/$prefix\d{11}/) {
    my $genes=$databases->{'core'}->get_GeneAdaptor->fetch_all_by_DBEntry($geneid);
    # when we can't get this gene, fail nicely for the user
    if( scalar(@$genes) == 0 ) {
      my $error;
      
      if($geneid =~ /^NM/) {
	$error = qq(
		The Refseq accession $geneid is not mapped to the genome 
		currently. This could be because the sequence is not present, 
		the cDNA could not be reconciled with the genome, or because 
		we were unable to map the RefSeq identifier
		<p>If you believe the cDNA should be in the genome, we suggest
		running your own 
                <a href="/$ENV{'ENSEMBL_SPECIES'}/blastview">BLAST search</a>
		<br /><br />
		<a href="http://www.ncbi.nlm.nih.gov/LocusLink/list.cgi?Q=$geneid">NCBI RefSeq page for $geneid</a>);
      } else {
	$error = "Cannot find Ensembl entry for gene $geneid";
      }
      return {'__error__' => $error};    
    }
    
    $geneid=$genes->[0]->stable_id;
  }
  my $slice;
  eval {
    my $slice_adaptor = $databases->{'core'}->get_SliceAdaptor();
    $slice = $slice_adaptor->fetch_by_gene_stable_id( $geneid, 
						      $default_vc_size );
  };

  ##### Change this code to check on the archive databases.
  if($@) {
    return { '__error__' => 
	     "Cannot create virtual contig by this gene $geneid<br />".$@ };
  }
    
  return &get_clone_based_position_by_chr( $databases, 
					   $slice->chr_name(), 
					   $slice->chr_start(), 
					   $slice->chr_end() );
}

sub get_position_by_contig {
    my( $databases, $contigid, $default_vc_size) = @_;
    
    my $slice_adaptor = $databases->{'core'}->get_SliceAdaptor();

    my $slice;
    eval {
      $slice = 
	$slice_adaptor->fetch_by_contig_name( $contigid, $default_vc_size );
    };
    if($@) {
      print STDERR $@;
      return 
	{ '__error__' => "Cannot create virtual contig by contig $contigid" };
    }

    return {
        'vc'    => $slice,
        'size'  => $default_vc_size,
        'start' => $slice->chr_start(),
        'end'   => $slice->chr_end(),
        'chr'   => $slice->chr_name()
    };
}


sub get_position_by_mapfrag {
    my( $databases, $mapfrag_id, $default_vc_size) = @_;
    my $vc;
    my $slice_adaptor = $databases->{'core'}->get_SliceAdaptor();
    eval {
        $vc = $slice_adaptor->fetch_by_mapfrag( $mapfrag_id, 'fixed-width', $default_vc_size );
    };
    return { '__error__' => "Cannot create slice by mapfrag $mapfrag_id - not found in database." } unless $vc;
    return { '__error__' => "Cannot create slice by mapfrag $mapfrag_id (<pre>$@</pre>)" } if($@);
    return {
        'vc'    => $vc,
        'size'  => $vc->length(),
        'start' => $vc->chr_start,
        'end'   => $vc->chr_end,
        'chr'   => $vc->chr_name
    };
}

sub get_position_by_clone {
    my( $databases, $cloneid, $default_vc_size) = @_;

    my $slice_adaptor = $databases->{'core'}->get_SliceAdaptor();

    my $slice;
    eval {
      $slice = $slice_adaptor->fetch_by_clone_accession( $cloneid, 
							 $default_vc_size );
    };
    if($@) {
      return 
	{ '__error__' => "Cannot create virtual contig by clone $cloneid" };
    }

    return {
        'vc'    => $slice,
        'size'  => $default_vc_size,
        'start' => $slice->chr_start,
        'end'   => $slice->chr_end,
        'chr'   => $slice->chr_name
    };
}

sub get_position_by_chr_start_end {
    my ( $databases, $chr, $vc_start, $vc_end ) = @_;
    ##############################
    # Going in by Chr, Start, End
    ##############################
    return unless defined $chr;
    $vc_start += 0;
    $vc_end   += 0;
    my $vc_size = $vc_end-$vc_start;
    $vc_end = $vc_start + 10 if($vc_size < 10);
 
    my $slice_adaptor = $databases->{'core'}->get_SliceAdaptor();
    my $slice;
    eval {  
      $slice = $slice_adaptor->fetch_by_chr_start_end($chr, 
						      $vc_start, $vc_end );
      $slice->get_Chromosome();
    };
    if($@||!$slice) {
      return { '__error__' => "Cannot create virtual contig from " .
	                      "chromosome $chr, start $vc_start, end $vc_end"};
    }

    return {
        'vc'    => $slice,
        'size'  => $vc_end - $vc_start,
        'start' => $vc_start,
        'end'   => $vc_end,
        'chr'   => $chr
    };
}

sub get_clone_based_position_by_vc_click {
    my( $databases, $clone, $vc_start, $vc_end, $vc_click, $vc_left_margin, $vc_pix_len, $tvc_length, $max_length, $bot_vc_length ) = @_;
    $vc_click       = $vc_click - $vc_left_margin;
    $vc_click       = $vc_click < 0 ? 0 : ( $vc_click > $vc_pix_len ? $vc_pix_len : $vc_click );
    my $vc_size     = $vc_end - $vc_start;
    $vc_size         = $bot_vc_length if $max_length < $vc_size;
    $vc_start       = int(($tvc_length/$vc_pix_len) * $vc_click - $vc_size/2);
    $vc_end         = $vc_start + $vc_size;
    
    return &get_clone_based_position( $databases, $clone, $vc_start, $vc_end, 'yes' );
}

sub get_clone_based_position_by_chr_vc_click {
    my( $databases, $chr, $vc_start, $vc_end, $vc_click, $vc_left_margin, $vc_pix_len, $tvc_length, $max_length, $bot_vc_length ) = @_;
    $vc_click       = $vc_click - $vc_left_margin;
    $vc_click       = $vc_click < 0 ? 0 : ( $vc_click > $vc_pix_len ? $vc_pix_len : $vc_click );
    my $vc_size     = $vc_end - $vc_start;
    $vc_size         = $bot_vc_length if $max_length < $vc_size;
    $vc_start       = int(($tvc_length/$vc_pix_len) * $vc_click - $vc_size/2);
    $vc_end         = $vc_start + $vc_size;
    
    return &get_clone_based_position_by_chr( $databases, $chr, $vc_start, $vc_end, 'yes' );
}

sub get_position_by_vc_click {
    my( $databases, $chr, $vc_start, $vc_end, $default_top_vc_size, $default_vc_size,
        $vc_click, $vc_left_margin, $vc_pix_len ) = @_;
    ##############################
    # Going in by click on top vc
    ##############################
    my ($old_top_start, $old_top_end) = get_top_vc_coords_from_vc($vc_start, $vc_end, $default_top_vc_size );
    
    $vc_click       = $vc_click - $vc_left_margin;
    $vc_click       = $vc_click < 0 ? 0 : ( $vc_click > $vc_pix_len ? $vc_pix_len : $vc_click );
    my $old_top_len = $old_top_end - $old_top_start;

    my $bp_click    = int(($old_top_len/$vc_pix_len) * $vc_click) + $old_top_start;
    
    my $vc_size     = $vc_end - $vc_start;
    $vc_size        = $default_vc_size if ($vc_size > $default_top_vc_size);
    $vc_start       = $bp_click - int($vc_size/2);
    $vc_end         = $vc_start + $vc_size;
    
    return &get_position_by_chr_start_end( $databases, $chr, $vc_start, $vc_end );
}
    
sub get_position_by_chr_click {
    my( $databases, $chr, $vc_start, $vc_end, 
        $chr_click, $chr_left_margin, $chr_pix_len, $chr_length) = @_;
    ##################################
    # Going in by click on chromosome
    ##################################
    $chr_click      = $chr_click - $chr_left_margin;
    $chr_click      = $chr_click <0 ? 0 : ($chr_click > $chr_pix_len ? $chr_pix_len : $chr_click);

    my $bp_click    = $chr_length * $chr_click / $chr_pix_len;
    
    my $vc_size     = $vc_end - $vc_start;
    $vc_start       = int($bp_click - $vc_size/2);
    $vc_start       = 0 if $vc_start < 0;
    $vc_end         = $vc_start + $vc_size;

    return &get_position_by_chr_start_end( $databases, $chr, $vc_start, $vc_end );
}

sub dump_vc_ref { # a likkle diagnostic function which dumps stuff to Standard error!
   my $rf = shift;
   print STDERR qq(
      VC: start -> $rf->{'start'}
          end   -> $rf->{'end'}
          size  -> $rf->{'size'}
          chr   -> $rf->{'chr'}
   ); 
}

 sub get_top_vc_from_vc {
    my ($databases, $vc_ref, $default_top_vc_size, $max_size ) = @_;
    my $top_vc; 
    
    if($max_size ne 'yes') {
       if (($vc_ref->{'end'}-$vc_ref->{'start'}) > $default_top_vc_size) {
          return $vc_ref;
       }
    }
    my($WIDTH,$top_vc_start,$top_vc_end);
    if( $max_size eq 'yes' && $vc_ref->{'end'}-$vc_ref->{'start'} < $default_top_vc_size) {
        $WIDTH = $vc_ref->{'end'}-$vc_ref->{'start'};
        $top_vc_start = $vc_ref->{'start'};
    } else {
        $top_vc_start = int( ($vc_ref->{'start'}+$vc_ref->{'end'}-$default_top_vc_size)/2 );
        $WIDTH        = $default_top_vc_size;
    }
    
    if($max_size eq 'yes') {
       if( $vc_ref->{'type'} && 'seqentry' && $vc_ref->{'centrepoint'} ) {
           $top_vc_start = int( $vc_ref->{'centrepoint'}-$WIDTH/2 );
       }
    }
    $top_vc_end = $top_vc_start + $WIDTH;

    return $vc_ref  if $top_vc_start == $vc_ref->{'start'} && $top_vc_end == $vc_ref->{'end'};
    my $slice_adaptor = $databases->{'core'}->get_SliceAdaptor();
    eval {  
      $top_vc = $slice_adaptor->fetch_by_chr_start_end($vc_ref->{'chr'}, 
					    $top_vc_start, 
					    $top_vc_end
        );
    };
    
    return {
        '__error__' ,
        "Cannot create subvirtual contig from chromosome $vc_ref->{'chr'}, start $top_vc_start, end ".($top_vc_start+$default_top_vc_size)."<br />".$@
    } if $@;
 
    return {
        'vc'    => $top_vc,
        'size'  => $default_top_vc_size,
        'start' => $top_vc_start,
        'end'   => $top_vc_start + $default_top_vc_size,
        'chr'   => $vc_ref->{'chr'}
    };
 }

sub get_top_vc_coords_from_vc {
    my ($vc_start, $vc_end, $default_top_vc_size) = @_;
    
    return ($vc_start, $vc_end) if (($vc_end - $vc_start) > $default_top_vc_size);
    
    my $top_vc_start = int( ($vc_start + $vc_end - $default_top_vc_size)/2);
    
    return ($top_vc_start, $top_vc_start + $default_top_vc_size );
}

sub generate_image_as { 
  my( $parameters, $vc_ref, $configs, $parameters, $databases, $defaults ) = @_;
  my $Config_bottom = $configs->{'bottom'};
  my $highlights = $parameters->{'highlights'};

  my %MIME =( 'pdf' => 'application/x-pdf', 'jpg' => 'image/jpeg' , 'png' => 'image/png', 'svg' => 'image/svg+xml', 'wmf' => 'application/x-wmf' );
  my $format = $parameters->{'format'};
  my $mime   = $MIME{$format};
  unless($mime) { $format = 'png'; $mime = 'image/png'; }
  $Config_bottom->container_width($vc_ref->{'vc'}->length());
  $Config_bottom->{'image_frame_colour'} = 'red';
  eval {
    my $dc = Bio::EnsEMBL::DrawableContainer->new($vc_ref->{'vc'}, $Config_bottom, $highlights);
    my $image = $dc->render($format); # always call the image first!
    print "Content-type: $mime\n\n$image";
  };
  print "Content-type: text/plain\n\n$@\n";
}

sub generate_contigview_display {
    my ( $vc_ref, $configs, $parameters, $databases, $defaults ) = @_;

    my $show_bottom_vc = 'yes';
    my $show_zoom_vc = exists $configs->{'zoom'} ? 'yes' : 'no';
    my $top_vc_ref = $vc_ref;
    
    my $top_show    = defined $configs->{'top'}    ? ($configs->{'top'}->get(   '_settings','show_'.$ENV{'ENSEMBL_SCRIPT'}) eq 'yes' ? 1 : 0 ) : 0 ;
    my $chrom_show  = defined $configs->{'chrom'}  ? ($configs->{'chrom'}->get( '_settings','show_'.$ENV{'ENSEMBL_SCRIPT'}) eq 'yes' ? 1 : 0 ) : 0 ;

    ###################    add for LOD score plot    ###################
    my $chrplt_show = defined $configs->{'chrplt'}  ? ($configs->{'chrplt'}->get( '_settings','show_'.$ENV{'ENSEMBL_SCRIPT'}) eq 'yes' ? 1 : 0 ) : 0 ;
    ####################################################################

    my $bottom_show = defined $configs->{'bottom'} ? ($configs->{'bottom'}->get('_settings','show_'.$ENV{'ENSEMBL_SCRIPT'}) eq 'yes' ? 1 : 0 ) : 0 ;
    my $zoom_show   = defined $configs->{'bottom'} ? ($configs->{'bottom'}->get('_settings','show_zoom_'.$ENV{'ENSEMBL_SCRIPT'}) eq 'yes' ? 1 : 0 ) : 0 ;

    $configs->{'bottom'}->set( '_settings', 'URL',
        ContigView::HTML::cv_link($vc_ref, $vc_ref->{'start'}, $vc_ref->{'end'}, $parameters->{'highlights'}).
            '&bottom=%7Cbump_'
    ) ;


    if( $vc_ref->{'type'} eq 'seqentry' ) {
        $top_vc_ref = {
            'type'  => $vc_ref->{'type'},
            'vc'    => $vc_ref->{'tvc'},
            'size'  => $vc_ref->{'tvc'}->length(),
            'start' => $vc_ref->{'tvc'}->chr_start,
            'end'   => $vc_ref->{'tvc'}->chr_end,
            'chr'   => $vc_ref->{'chr'}
        };
        
        $configs->{'bottom'}->set( '_settings', 'clone_based', 'yes');
        $configs->{'bottom'}->set( '_settings', 'clone_start', $vc_ref->{'start'} ) ;
        $configs->{'bottom'}->set( '_settings', 'clone',
            defined( $vc_ref->{'clone'} ) && $vc_ref->{'clone'}ne'' ? "seqentry=1&clone=$vc_ref->{'clone'}" : "seqentry=1&chr=$vc_ref->{'chr'}"
        );
        if( $top_show ) {
            $configs->{'top'}->set( '_settings', 'clone_based', 'yes') ;
            $configs->{'top'}->set( '_settings', 'clone', 
                defined( $vc_ref->{'clone'} ) && $vc_ref->{'clone'}ne'' ? "seqentry=1&clone=$vc_ref->{'clone'}" : "seqentry=1&chr=$vc_ref->{'chr'}"
            );
        }
	if( defined $configs->{'top'} && $vc_ref->{'size'} > $defaults->{'top_vc_size'}*1.0001 ) {
            $show_bottom_vc = 'no';
            $show_zoom_vc   = 'no';
            $configs->{'top'}->set( '_settings', 'draw_red_box', 'no');
        }
    } elsif( defined $configs->{'top'} ) {
        if( $vc_ref->{'size'} > $defaults->{'top_vc_size'}*1.0001 ) {
            $show_bottom_vc = 'no';
            $show_zoom_vc   = 'no';
            $configs->{'top'}->set( '_settings', 'draw_red_box', 'no');
        } elsif( $top_show  ) {
            $top_vc_ref = ContigView::Support::get_top_vc_from_vc( $databases, $vc_ref, $defaults->{'top_vc_size'} );
        }
## Now we render the page, its in four bits - top + top nav, bottom + bottom nav!
    }
    if(defined $configs->{'chrom'}) {
        if( $chrom_show ) {
            print ContigView::HTML::generate_ideogram(
                $vc_ref, $top_vc_ref, $configs->{'chrom'}, $parameters->{'highlights'}, $defaults
            );
        } else {
            print ContigView::HTML::generate_hidden_ideogram(
                $vc_ref, $top_vc_ref, $configs->{'chrom'}, $parameters->{'highlights'}, $defaults
            );
        }
    }

    ###################    add for LOD score plot    ###################
    if(defined $configs->{'chrplt'}) {
        if( $chrplt_show ) {
            print ContigView::HTML::generate_lodplot(
                $databases, $vc_ref, $top_vc_ref, $configs->{'chrplt'}, $parameters, $defaults
            );
        } else {
            print ContigView::HTML::generate_hidden_lodplot(
                $databases, $vc_ref, $top_vc_ref, $configs->{'chrplt'}, $parameters, $defaults
            );
        }
    }
    ####################################################################
   
    if(defined $configs->{'top'}) {
        if( $top_show ) {
            print ContigView::HTML::generate_top_vc(
                $vc_ref, $top_vc_ref, $configs->{'top'},   $parameters->{'highlights'}, $defaults, $configs->{'bottom'}
            );
        } else {
            print ContigView::HTML::generate_hidden_top_vc(
                $vc_ref, $top_vc_ref, $configs->{'top'},   $parameters->{'highlights'}, $defaults
            );
        }
    }
    my $zoom_vc;
    if( $show_zoom_vc eq 'yes' && $zoom_show ) {
       $zoom_vc = ContigView::Support::get_top_vc_from_vc( $databases, $vc_ref, $configs->{'bottom'}->get( '_settings', 'zoom_width' ) || 100, 'yes' );
       if( $show_bottom_vc eq 'yes' && $bottom_show ) {
          $configs->{'bottom'}->set( '_settings', 'draw_red_box', 'yes');
          $configs->{'bottom'}{'_wvc_start'} = $zoom_vc->{'start'};
          $configs->{'bottom'}{'_wvc_end'} =   $zoom_vc->{'end'};
       }
    }

    if( $show_bottom_vc eq 'yes' && $bottom_show) {
        print ContigView::HTML::nav_for_bottom_vc( $vc_ref, $defaults, $parameters->{'highlights'},
            $configs->{'bottom'}->get('_settings', 'band_box') eq 'show' ? "band" : "no-band", "$parameters->{'band'}"
        );
    } else {
        print ContigView::HTML::nav_for_hidden_bottom_vc( $vc_ref, $defaults, $parameters->{'highlights'}, $bottom_show,
            $configs->{'bottom'}->get('_settings', 'band_box') eq 'show' ? "band" : "no-band", "$parameters->{'band'}" );
    }

#    print ContigView::HTML::dial_in_navigation_box( $vc_ref, $parameters->{'highlights'}, $defaults, 
#        $configs->{'bottom'}->get('_settings', 'band_box') eq 'show' ? "band" : "no-band", "$parameters->{'band'}" );

    print ContigView::HTML::end_of_nav_box();

    my( $HTML,$IMGMAP, $ZOOM_HTML, $ZOOM_IMGMAP);
    if( $show_bottom_vc eq 'yes' && $bottom_show) {
        ($HTML,$IMGMAP) = ContigView::HTML::generate_bottom_vc( $vc_ref, $configs->{'bottom'}, $parameters->{'highlights'}, $defaults, $configs );
        print $HTML;
    } else {
        print ContigView::HTML::generate_hidden_bottom_vc( $vc_ref, $configs->{'bottom'}, $parameters->{'highlights'}, $defaults, $bottom_show );
    }
                       
    if( $show_zoom_vc eq 'yes' ) {
       my $URL = ContigView::HTML::cv_link($vc_ref, $vc_ref->{'start'}, $vc_ref->{'end'}, $parameters->{'highlights'}).'&zoom='. ( $zoom_show==1  ? 'off' : 'on' );
       my $IMG = $zoom_show==1 ? 'min-box' : 'plus-box';
       print ContigView::HTML::start_of_zoom_vc( $URL, $IMG, $defaults);
       if($zoom_show) {
          print ContigView::HTML::zoom_navigation( $vc_ref, $zoom_vc->{'vc'}, $configs->{'zoom'}, $parameters->{'highlights'}, $defaults, $configs );
          ($ZOOM_HTML, $ZOOM_IMGMAP) = ContigView::HTML::generate_zoom_vc( $zoom_vc->{'vc'}, $configs->{'zoom'}, $parameters->{'highlights'}, $defaults, $configs );
          print $ZOOM_HTML;
       }
       print ContigView::HTML::end_of_zoom_vc( );
    }

## This is where we would consider adding extra text links !!
## So we pass an extra element into the defaults array to do this
    print $defaults->{'text_below_detailed_view'};
    
    print $IMGMAP,$ZOOM_IMGMAP;
    print ensembl_page_footer;
}

sub set_configuration {
    my ( $r, $configs, $display, $pars, $others ) = @_;

    return unless defined $pars->{$display};
    my @others = ( $display, @{$others||[]} );
    my %labels = ( # For tracks who have a separate label track we switch them in pairs!!
        'gene'          => 'gene_label',            'gene_lite'             => 'gene_label_lite',
        'marker'        => 'marker_label',          'marker_lite'           => 'marker_label_lite',
        'stranded_gene' => 'stranded_gene_label',   'stranded_gene_lite'    => 'stranded_gene_label_lite',
    );
    my @array = split /\|/, $pars->{$display}; 
    shift @array; 
    foreach (@array) {
        my ($X,$Y) = split ':';
        if( $X=~/bump_(.*)/ ) {
            foreach my $C (@others) {
                $configs->{$C}->set( $1, 'dep', $Y eq 'on' ? 6 : 0 );
            }
        } elsif( $X eq 'imagemap' || $X=~/opt_/ ) {
            foreach my $C (@others) {
                $configs->{$C}->set( '_settings', $X,( $Y eq 'on' ) ? 1 : 0 );
            }
            
        } elsif( $X=~/managed_(.*)/) {
            foreach my $C (@others) {
                $configs->{$C}->set( $X, 'on', $Y, 1 ); #FORCED SETTING
            }
        } else {
            foreach my $C (@others) {
                $configs->{$C}->set( $X, 'on', $Y );
                $configs->{$C}->set( $labels{$X}, 'on', $Y ) if $labels{$X};
            }
        }
    }
    $configs->{$display}->save( $r );
}

sub set_visibility {
    my ( $r, $configs, $pars ) = @_;
    if( $pars->{ 'overview' } && $configs->{'top'}) {
        $configs->{'top'}->set( '_settings', 'show_'.$ENV{'ENSEMBL_SCRIPT'}, $pars->{'overview'} eq 'on' ? 'yes' : 'no' );
        $configs->{'top'}->save( $r );
    }
    if( $pars->{ 'ideogram' } && $configs->{'chrom'} ) {
        $configs->{'chrom'}->set( '_settings', 'show_'.$ENV{'ENSEMBL_SCRIPT'}, $pars->{'ideogram'} eq 'on' ? 'yes' : 'no' );
        $configs->{'chrom'}->save( $r );
    }

    ###################    add for LOD score plot    ###################
    if( $pars->{ 'lodplot' } && $configs->{'chrplt'} ) {
        $configs->{'chrplt'}->set( '_settings', 'show_'.$ENV{'ENSEMBL_SCRIPT'}, $pars->{'lodplot'} eq 'on' ? 'yes' : 'no' );
        $configs->{'chrlt'}->save( $r );
    }
    ####################################################################

    if( $pars->{ 'detailed' } && $configs->{'bottom'} ) {
        $configs->{'bottom'}->set( '_settings', 'show_'.$ENV{'ENSEMBL_SCRIPT'}, $pars->{'detailed'} eq 'on' ? 'yes' : 'no' );
        $configs->{'bottom'}->save( $r );
    }
    if( $pars->{ 'zoom' } && $configs->{'bottom'} ) {
        $configs->{'bottom'}->set( '_settings', 'show_zoom_'.$ENV{'ENSEMBL_SCRIPT'}, $pars->{'zoom'} eq 'on' ? 'yes' : 'no' );
        $configs->{'bottom'}->save( $r );
    }
}

sub set_size {
    my ( $r, $configs, $pars ) = @_;
    
    if( $pars->{ 'zoom_width' } ) { 
        my $zw = $pars->{'zoom_width'} < 10 ? 10 : ( $pars->{'zoom_width'} > 500 ? 500 : $pars->{'zoom_width'} );
        $configs->{'bottom'}->set( '_settings', 'zoom_width', $zw );
        $configs->{'bottom'}->save( $r );
    }
    if( $pars->{ 'resize' } ) {
        $configs->{'bottom'}->set( '_settings', 'width', $pars->{'resize'} );
        $configs->{'bottom'}->save( $r );
    }
    
    my $bw = $configs->{'bottom'}->get( '_settings', 'width' );
    foreach( keys %$configs) {
        $configs->{$_}->set( '_settings', 'width', $bw ) unless $_ eq 'bottom';
    }
}

sub set_zoom_size {
    my ( $r, $configs, $pars ) = @_;
    
    if( $pars->{ 'resize' } ) {
        $configs->{'bottom'}->set( '_settings', 'width', $pars->{'resize'} );
        $configs->{'bottom'}->save( $r );
    }
    
    my $bw = $configs->{'bottom'}->get( '_settings', 'width' );
    foreach( keys %$configs) {
        $configs->{$_}->set( '_settings', 'width', $bw ) unless $_ eq 'bottom';
    }
}
