# Supplementary material for: Statistical Viewer: a tool to upload and integrate linkage and association data as plots displayed within the Ensembl genome browser
Source: BMC Bioinformatics. 2005 Apr 12;6:95. doi: 10.1186/1471-2105-6-95 (PMC1087836; doi:10.1186/1471-2105-6-95)
Supplement: Additional File 6 — The executable BioPerl modules and documentation can be decompressed with either the GNU (Free Software Foundation) unzip command [36] in UNIX or the WinZip Windows archive utility (WinZip Computing, Inc.) [37] in an MS Windows OS. Please see the respective web sites that are referenced for additional details on acquiring and using these compression utilities, as well as the UNIX man pages for the tar command: i. Readme A text file the provides a description of modules and the path to the code in the Ensembl Server Root directory ii. Support.pm (Format: Perl Module) Modified source code for the ContigView::Support package that includes the Duke Center for Human Genetics extension to add the LOD score plot panel iii. Chrplot.pm (Format: Perl Module) The WebUserConfig::chrplot BioPerl module iv. Contigview (Format: text file) Modified source code for the configuration based version of the Ensembl Contig view package including the necessary additions to incorporate the LOD score or other statistical data plot v. Cytoview (Format: text file) Source code for the Ensembl Cyto view package including the modifications to incorporate the LOD score plot vi. DBAdaptor.pm (Format: Perl Module) The modified source code for the Bio::EnsEMBL::DBSQL::DBAdaptor module that includes the Duke Center for Human Genetics extension to add the LOD score plot panel into the genome browser vii. Linkage.sql (Format: Structured Query Language) This file specifies the table structure for the linkage object viii. Linkage.pm (Format: Perl Module) Bio::EnsEMBL::Linkage Ensembl BioPerl module ix. LinkageAdaptor.pm (Format: Perl Module) Bio::EnsEMBL::DBSQL::LinkageAdaptor BioPerl module This Module includes the POD documentation – the main documents preceding the code x. Linkageview (Format: BioPerl package) This file provides the package to display the chromosome linkage plot and the information for each linkage point xi. Linkageview.pm (Format: Perl Module) The EnsEMBL::Web::UserConfig::linkagevie [file 1471-2105-6-95-S6.gz › contigview]

#######################################################################
# Name: contigview { configuration based version of contigview }      #
#######################################################################

###############################################################
### Note: Modified by Hong Xu (hongxu@duke.edu)             ###
###       Search "add for LOD score plot" for modification  ###
###############################################################

package contigview;

use strict;
use Apache;
use EnsWeb;
use CGI qw(:cgi :cookie);
use EnsEMBL::Web::UserConfigAdaptor;
use Bio::EnsEMBL::Utils::Eprof qw(eprof_start eprof_end eprof_dump);
use ContigView::Support;
use ContigView::HTML;
use Data::Dumper;
&eprof_start('contigview');

################################# Initialization
$|=1; # Stop buffering of output!!
my $cgi = new CGI;
my $r   = Apache->request();

################################# Create the configuration hash!

my $uca = new EnsEMBL::Web::UserConfigAdaptor( EnsWeb::species_defs->SITE_TYPE );

my $configs = {
    'bottom' => $uca->getUserConfig( 'contigviewbottom', 
          EnsWeb::species_defs->ENSEMBL_INTERNAL_DAS_SOURCES ),
    'top'    => $uca->getUserConfig( 'contigviewtop' ),
    'chrom'  => $uca->getUserConfig( 'chromosome' ),

    ###################    add for LOD score plot    ###################
    'chrplt' => $uca->getUserConfig( 'chrplot' ), # add for LOD score plot
    ####################################################################

    'zoom'   => $uca->getUserConfig( 'contigviewbottom', 
          EnsWeb::species_defs->ENSEMBL_INTERNAL_DAS_SOURCES ),
};

my $parameters = ContigView::Support::parse_cgi_parameters( $cgi );
ContigView::Support::set_configuration( $r, $configs, 'bottom', $parameters, [ 'zoom' ] );

$configs->{'zoom'}->set( '_settings', 'opt_empty_tracks', 'off' );
$configs->{'zoom'}->set( 'sequence', 'on', 'on' );
$configs->{'zoom'}->set( 'codonseq', 'on', 'on' );
$configs->{'zoom'}->set( 'stranded_contig', 'navigation', 'off' );
$configs->{'zoom'}->set( 'scalebar', 'navigation', 'zoom' );
$configs->{'zoom'}->set( 'restrict', 'on', 'on' );
$configs->{'zoom'}->set( 'missing', 'on', 'off' );

## If we've defined ENSEMBL_DAS_WARN - add an option to turn feaure on/off
$ENV{'ENSEMBL_DAS_WARN'} = EnsWeb::species_defs->ENSEMBL_DAS_WARN if
     EnsWeb::species_defs->ENSEMBL_DAS_WARN &&
     $configs->{'bottom'}->get( '_settings', 'opt_daswarn') == 1 ;

# warn( Data::Dumper->Dumper( $configs ) );
ContigView::Support::set_visibility( $r, $configs, $parameters );
ContigView::Support::set_size(       $r, $configs, $parameters );
my $defaults   = ContigView::Support::get_defaults( $configs );
my $databases  = ContigView::Support::attach_databases( $configs, $r, $cgi, $parameters );

my $browser_info = ContigView::Support::add_url_tracks(
  $configs, ''.$parameters->{'data_URL'}, $parameters->{'highlights'},
);

if( exists $browser_info->{'position'} ) {
  ( my $T = $browser_info->{'position'} ) =~ s/^chr//;
  ( $parameters->{'chr'}, $parameters->{'vc_start'},$parameters->{'vc_end'} ) = $T =~/^(.*?):(.*?)-(.*)/;
}

warn Data::Dumper::Dumper( $browser_info );

my $vc_ref     = ContigView::Support::get_vc_from_parameters(
                              $databases, $parameters, $defaults );

$configs->{'bottom'}->set( '_settings', 'main_vc_width', $vc_ref->{'size'} );
$configs->{'zoom'}->set( '_settings', 'main_vc_width', $vc_ref->{'size'} );
if(defined $vc_ref->{'__error__'}) {
  ContigView::HTML::display_header(    $r, $cgi,     $parameters );
  &ensembl_warning(
    "Unable to build a contig level display", $vc_ref->{'__error__'}
  );
}

## Now we render the page, its in four bits - top    + top nav,
##                                            bottom + bottom nav!
if($parameters->{'format'}) {
  ContigView::Support::generate_image_as(
    $parameters->{'format'}, $vc_ref, $configs, $parameters, $databases, $defaults
  );
} else {
  ContigView::HTML::display_header(    $r, $cgi,     $parameters );
  ContigView::Support::generate_contigview_display(
    $vc_ref, $configs, $parameters, $databases, $defaults
  );
} 
      
&eprof_end('contigview');
&eprof_dump(\*STDERR);

1;
