# Supplementary material for: Statistical Viewer: a tool to upload and integrate linkage and association data as plots displayed within the Ensembl genome browser
Source: BMC Bioinformatics. 2005 Apr 12;6:95. doi: 10.1186/1471-2105-6-95 (PMC1087836; doi:10.1186/1471-2105-6-95)
Supplement: Additional File 6 — The executable BioPerl modules and documentation can be decompressed with either the GNU (Free Software Foundation) unzip command [36] in UNIX or the WinZip Windows archive utility (WinZip Computing, Inc.) [37] in an MS Windows OS. Please see the respective web sites that are referenced for additional details on acquiring and using these compression utilities, as well as the UNIX man pages for the tar command: i. Readme A text file the provides a description of modules and the path to the code in the Ensembl Server Root directory ii. Support.pm (Format: Perl Module) Modified source code for the ContigView::Support package that includes the Duke Center for Human Genetics extension to add the LOD score plot panel iii. Chrplot.pm (Format: Perl Module) The WebUserConfig::chrplot BioPerl module iv. Contigview (Format: text file) Modified source code for the configuration based version of the Ensembl Contig view package including the necessary additions to incorporate the LOD score or other statistical data plot v. Cytoview (Format: text file) Source code for the Ensembl Cyto view package including the modifications to incorporate the LOD score plot vi. DBAdaptor.pm (Format: Perl Module) The modified source code for the Bio::EnsEMBL::DBSQL::DBAdaptor module that includes the Duke Center for Human Genetics extension to add the LOD score plot panel into the genome browser vii. Linkage.sql (Format: Structured Query Language) This file specifies the table structure for the linkage object viii. Linkage.pm (Format: Perl Module) Bio::EnsEMBL::Linkage Ensembl BioPerl module ix. LinkageAdaptor.pm (Format: Perl Module) Bio::EnsEMBL::DBSQL::LinkageAdaptor BioPerl module This Module includes the POD documentation – the main documents preceding the code x. Linkageview (Format: BioPerl package) This file provides the package to display the chromosome linkage plot and the information for each linkage point xi. Linkageview.pm (Format: Perl Module) The EnsEMBL::Web::UserConfig::linkagevie [file 1471-2105-6-95-S6.gz › linkageview]

###############################################################################
#                                                                             #
#   Name:           linkageview                                               #
#                                                                             #
#   Description:    displays chromosome linkage plot and linkage point info   # 
#                                                                             #
#		    Uses data from:                                           #
#			core:linkage    	- linkage data                #
#                                                                             #
#   History:	    2003-04-28	create  - hxu                                 #
#                                                                             #
###############################################################################

package linkageview;

use strict;
use EnsWeb;
use CGI qw(:cgi);
use EnsEMBL::DB::Core;
use EnsEMBL::HTML::Page;
use Bio::EnsEMBL::DrawableContainer;
use EnsEMBL::Web::UserConfigAdaptor;
use GD;
use warnings;
no warnings "uninitialized";
use SpeciesDefs;


#############################
# Load the species defs file
#############################

my $authority = &EnsWeb::species_defs->HEADER_LINKS->{AUTHORITY_NAME};

#############
# CGI params
#############
my $q		= new CGI;
my $chr		= uc($q->param('chr'));
my $study	= uc($q->param('study'));
my $anal  	= [ uc($q->param('analysis')) ];

my $img_click   = $q->param('click_to_contigview.x');
my $chr_left    = $q->param('chr_left');
my $chr_pix     = $q->param('chr_pix');

my @chromosomes		= @{EnsWeb::species_defs->ENSEMBL_CHROMOSOMES};
my $ENSEMBL_SERVERROOT 	= EnsWeb::species_defs->ENSEMBL_SERVERROOT;
my $img_type 		= (GD::Image->can("png")) ? 'png' : 'gif';
my $TMP		        = $SiteDefs::ENSEMBL_TMP_DIR_IMG;
my $TMP_URL             = $SiteDefs::ENSEMBL_TMP_URL_IMG;
my $uca                 = new EnsEMBL::Web::UserConfigAdaptor( EnsWeb::species_defs->SITE_TYPE );
my $Config_chrom        = $uca->getUserConfig( 'linkageview' );
my $species             = $ENV{ENSEMBL_SPECIES};

$chr =~ s/^CHR//;	# for retro-compatability
$chr = $chromosomes[0] unless $chr;

###############
# Print Header
###############
if( defined( $ENV{'MOD_PERL'} ) ) {
    print_page_header($chr);
}

###############
# Entry checks
###############
unless (EnsWeb::species_defs->ASSEMBLY_STATUS eq 'FULL'){
    &ensembl_warning(
	qq(No "Golden Path" assembly),
	qq(We do not yet have a full assembly for $species, and there is therefore no chromosomal display available.)
    )
}

my %chrhash;
@chrhash{@chromosomes}=1;
unless (exists $chrhash{$chr}){
   &ensembl_warning("Chromosome $chr does not exist", "The chromosome requested, $chr, is not present in the $species configuration file.");
}

################
# Get databases
################
my $databases = &EnsEMBL::DB::Core::get_databases( 'core' );
&ensembl_warning("Cannot connect to database","Sorry, the Ensembl database is currently unavailable.<br/>") if( $databases->{'error'});

###########################
# Get the chromosome stats
###########################
my $ca = $databases->{'core'}->get_ChromosomeAdaptor();
my $chromosome = $ca->fetch_by_chr_name($chr);
my $chr_length = $chromosome->length();
unless ($chr_length){
     # If no chromosome length, then this isn't a real chromosome
     # or we have forgotten to load the chromosome data
     # Either way, bail out.
     &ensembl_warning("Can't retrieve chromosome information", "Sorry, there is no data available for chromosome $chr.");
}

########################################################
# If someone has clicked, do the redirect to contigview
########################################################
if ($img_click) {
  # convert click into a basepair location
  my $clk    = $img_click - $chr_left;
  $clk       = $clk < 0 ? 0 : ($clk > $chr_pix ? $chr_pix : $clk);
  my $bp_clk = int($chr_length * $clk / $chr_pix);
  my $params = "chr=$chr&vc_start=$bp_clk&study=$study&analysis=${$anal}[0]";
  print $q->redirect("/$ENV{'ENSEMBL_SPECIES'}/contigview?$params");
  Apache::exit;
};

#######################################################################
# Draw the main map
#######################################################################
my( $la );
eval {
  $la = $databases->{'core'}->get_LinkageAdaptor();
};
&ensembl_exception("Sorry, can't retrieve Linkage information.",$@,1) if($@);

my $links = $la->fetch_all_by_study_chr_analysis($study, $chr, $anal);

&ensembl_warning("No linkage data for Chr - $chr, Study - $study, and Analysis - $anal.") if (scalar(@{$links}) == 0);

my $max_score = 0;
my ($vc_start, $vc_end);
my $pn = 1;
my $pt = '';
foreach my $link (@$links) {
   if ( $link->score() > $max_score ) {
      $max_score = $link->score();
      $vc_start  = $link->start();
      $vc_end    = $link->end();
   }
   my $dc = $link->decode();
   my $mf = $link->marshfield();
   my $lp = $link->link_point();
   my $sc = $link->score();
   my $pos = 'chr' . $link->chr_name() . ':' . $link->start() . '-' . $link->end();
   $pt .= qq(
      <tr class="background1"><th><img src="/gfx/blank.gif" width="10" height="22"></th>
      <td align="center">$pn</td>
      <th class="arial">&nbsp;&nbsp;</th>
      <td align="center">$lp</td>
      <th class="arial">&nbsp;&nbsp;</th>
      <td align="center">$mf</td>
      <th class="arial">&nbsp;&nbsp;</th>
      <td align="center">$dc</td>
      <th class="arial">&nbsp;&nbsp;</th>
      <td align="center">$pos</td>
      <th class="arial">&nbsp;&nbsp;</th>
      <td align="center">$sc</td>
      <th><img src="/gfx/blank.gif" width="10" height="22"></th>
      </tr>);
   $pn++;
}

# add 1Mb margin on each side of the highest score
$vc_start -= 1000000;
$vc_end   += 1000000;
if ($vc_start < 1) {
  $vc_start = 1;
}
if ($vc_end > $chr_length) {
  $vc_end = $chr_length;
}

my $sa = $databases->{'core'}->get_SliceAdaptor();
my $slice;
eval {  
  $slice = $sa->fetch_by_chr_start_end($chr, $vc_start, $vc_end );
  $slice->get_Chromosome();
};
if($@||!$slice) {
  &ensembl_warning("Cannot create virtual contig from Chr$chr, Start $vc_start, End $vc_end");
} 

         
$Config_chrom->container_width($chr_length);

my $link_dc = Bio::EnsEMBL::DrawableContainer->new(
	{ 'vc'=>$slice, 'study'=>$study, 'analysis'=>$anal }, $Config_chrom );

my $link_image       = $link_dc->render($img_type);
my $link_filename    = &Digest::MD5::md5_hex(rand()) . ".linkplot.$img_type";
open(IMG_OUT, qq(>$TMP/$link_filename)) || die qq(cannot open temporary ideogram image file: $!\n);


binmode IMG_OUT;
print IMG_OUT $link_image;
close(IMG_OUT);


#####################
# Print out the page
#####################
print qq(
<br>
<TABLE align="center" cellpadding="0" cellspacing="0" border="0">
  <tr><td align="left"><span class="h4">&nbsp;<img src="/gfx/min-box.gif" height="16" width="16" border="0">&nbsp;&nbsp;Linkage Plot for
  <font color="red">Chr$chr</font> (Study: <font color="red">$study</font> and Analysis: <font color="red">$$anal[0]</font>)</span></td></tr><tr><td>&nbsp;</td></tr>
  <tr valign="top">
    <td align="center">
	<form action="/$ENV{'ENSEMBL_SPECIES'}/$ENV{'ENSEMBL_SCRIPT'}" method="GET">
	<input type="hidden" name="chr" value="$chr">
	<input type="hidden" name="chr_len" value="$chr_length">
	<input type="hidden" name="chr_left" value="$chr_left">
	<input type="hidden" name="chr_pix" value="$chr_pix">
	<input type="hidden" name="study" value="$study">
	<input type="hidden" name="analysis" value="${$anal}[0]">
	<input type="IMAGE" name="click_to_contigview" src="$TMP_URL/$link_filename" BORDER="0" alt="Click to jump to contigview at this point"><br>
	</form>
  </td></tr><tr><td>&nbsp;</td></tr><tr><td>&nbsp;</td></tr>
  <tr><td align="left"><span class="h4">&nbsp;<img src="/gfx/min-box.gif" height="16" width="16" border="0">&nbsp;&nbsp;Linkage Data Table
  </span></td></tr><tr><td>&nbsp;</td></tr> 
  <tr><td>
  <table align="center" WIDTH="100%" border="0" cellpadding="0" cellspacing="0">
    <tr><td colspan="15" class="black"><img src="/gfx/blank.gif" width="1" height="1"></td></tr>
    <tr class="background2">
      <th><img src="/gfx/blank.gif" width="10" height="22"></th>
      <th class="arial">Plot number</th>
      <th class="arial">&nbsp;&nbsp;</th>
      <th class="arial">Link point</th>
      <th class="arial">&nbsp;&nbsp;</th>
      <th class="arial">Marshfield (cM)</th>
      <th class="arial">&nbsp;&nbsp;</th>
      <th class="arial">deCODE (cM)</th>
      <th class="arial">&nbsp;&nbsp;</th>
      <th class="arial">Position (bp)</th>
      <th class="arial">&nbsp;&nbsp;</th>
      <th class="arial">LOD score</th>
      <th><img src="/gfx/blank.gif" width="10" height="22"></th>
    </tr>
    <tr><td colspan="15" class="black"><img src="/gfx/blank.gif" width="1" height="1"></td></tr>
);

##################################################################
# print linkage table
#
##################################################################
print $pt;

##################################################################
# print table closing tags
#
##################################################################

print qq(
<tr><td colspan="15" class="black"><img src="/gfx/blank.gif" width="1" height="1"></td></tr>
</table><tr valign="top">
<td colspan="5"><img src="/gfx/blank.gif" width="1" height="1" alt=""></td>
</tr>
</table>
<BR>
);

print ensembl_page_footer();

###############################################################################
##########################   END  OF  MAIN    #################################
###############################################################################


sub print_page_header{
    my $chr = shift;
    my $r = Apache->request();
    print header();
    $r->err_header_out('ensembl_headers_out'=>1);
    print ensembl_page_header(('initfocus'=>1, 'menus'=>1));
    print ensembl_search_table($chr, "Sequence");
}
1;
