# Supplementary material for: Statistical Viewer: a tool to upload and integrate linkage and association data as plots displayed within the Ensembl genome browser
Source: BMC Bioinformatics. 2005 Apr 12;6:95. doi: 10.1186/1471-2105-6-95 (PMC1087836; doi:10.1186/1471-2105-6-95)
Supplement: Additional File 6 — The executable BioPerl modules and documentation can be decompressed with either the GNU (Free Software Foundation) unzip command [36] in UNIX or the WinZip Windows archive utility (WinZip Computing, Inc.) [37] in an MS Windows OS. Please see the respective web sites that are referenced for additional details on acquiring and using these compression utilities, as well as the UNIX man pages for the tar command: i. Readme A text file the provides a description of modules and the path to the code in the Ensembl Server Root directory ii. Support.pm (Format: Perl Module) Modified source code for the ContigView::Support package that includes the Duke Center for Human Genetics extension to add the LOD score plot panel iii. Chrplot.pm (Format: Perl Module) The WebUserConfig::chrplot BioPerl module iv. Contigview (Format: text file) Modified source code for the configuration based version of the Ensembl Contig view package including the necessary additions to incorporate the LOD score or other statistical data plot v. Cytoview (Format: text file) Source code for the Ensembl Cyto view package including the modifications to incorporate the LOD score plot vi. DBAdaptor.pm (Format: Perl Module) The modified source code for the Bio::EnsEMBL::DBSQL::DBAdaptor module that includes the Duke Center for Human Genetics extension to add the LOD score plot panel into the genome browser vii. Linkage.sql (Format: Structured Query Language) This file specifies the table structure for the linkage object viii. Linkage.pm (Format: Perl Module) Bio::EnsEMBL::Linkage Ensembl BioPerl module ix. LinkageAdaptor.pm (Format: Perl Module) Bio::EnsEMBL::DBSQL::LinkageAdaptor BioPerl module This Module includes the POD documentation – the main documents preceding the code x. Linkageview (Format: BioPerl package) This file provides the package to display the chromosome linkage plot and the information for each linkage point xi. Linkageview.pm (Format: Perl Module) The EnsEMBL::Web::UserConfig::linkagevie [file 1471-2105-6-95-S6.gz › lodplot.pm]

######################################################################
#                                                                    #
# Ensembl module for Bio::EnsEMBL::GlyphSet::lodplot                 #
#                                                                    #
# Cared for by Hong Xu <hongxu@duke.edu>                             #
#                                                                    #
# Copyright Hong Xu                                                  #
#                                                                    #
# You may distribute this module under the same terms as perl itself #
#                                                                    #
# History:	2003-03-31  add x-axis & legend  -hxu                #
#               2003-04-08  add code to handle no linkage  -hxu      #
#               2003-04-16  change passing parameters  -hxu          #
#               2003-05-08  add analysis selection handle  -hxu      #
#               2003-05-23  add code to handle negative score -hxu   #
#                                                                    #
######################################################################

package Bio::EnsEMBL::GlyphSet::lodplot;
use strict;
use vars qw(@ISA);
use Bio::EnsEMBL::GlyphSet;
@ISA = qw(Bio::EnsEMBL::GlyphSet);
use POSIX;
use Sanger::Graphics::Glyph::Rect;
use Sanger::Graphics::Glyph::Poly;
use Sanger::Graphics::Glyph::Text;
use Sanger::Graphics::Glyph::Composite;
use Sanger::Graphics::Glyph::Line;
use Sanger::Graphics::Glyph::Space;
use Sanger::Graphics::Glyph::Circle;
use Sanger::Graphics::Bump;

sub init_label {
    my ($self) = @_;
    return if( defined $self->{'config'}->{'_no_label'} );
    my $label = new Sanger::Graphics::Glyph::Text({
        'text'      => 'LOD score',
        'font'      => 'Small',
        'absolutey' => 1,
    });
    $self->label($label);
}

sub _init {
    my ($self) = @_;

    # only draw once - for the plus strand
    return unless ($self->strand() == 1);

    # get the slice of chromosome 
    my $slice           = $self->{'container'}->{'vc'};
    my $chr_nm		      = $slice->chr_name();
    my $chrlen          = $slice->get_Chromosome()->length();
    my $vclen           = $slice->length();
    my $study           = $self->{'container'}->{'study'};
    my $lana            = $self->{'container'}->{'analysis'};

    # get config options
    my $Config          = $self->{'config'};
    my $im_width        = $Config->image_width();
    my $scl             = 200;
    my $highlights      = $self->highlights();
    my $cmap            = $Config->colourmap();
    my @clr             = ();
    push @clr, $cmap->id_by_name('red');
    push @clr, $cmap->id_by_name('black');
    push @clr, $cmap->id_by_name('blue');
    push @clr, $cmap->id_by_name('green');
    push @clr, $cmap->id_by_name('cyan');
    push @clr, $cmap->id_by_name('gray60');
    push @clr, $cmap->id_by_name('maroon');
    push @clr, $cmap->id_by_name('navy');
    push @clr, $cmap->id_by_name('pink');
    push @clr, $cmap->id_by_name('orange');
    
    if ($study eq '') {
        $self->push(
            new Sanger::Graphics::Glyph::Text({
                'x'         => 100,
                'y'         => 20 ,
                'height'    => $Config->texthelper->height('Small'),
		'font'      => 'Small',
		'text'      => "There is no linkage point on this chromosome!",
                'colour'    => $cmap->id_by_name('red'),
                'absolutey' => 1,
                'absolutex' => 1,
            })
        );
	return;
    }    

    
    # fetch the linkage data for this chromosome
    my $lka		= $slice->adaptor()->db()->get_LinkageAdaptor();
    my $links;
    if ( $lana ) {
      $links    = $lka->fetch_all_by_study_chr_analysis($study, $chr_nm, $lana);
    }
    else {
      $links		= $lka->fetch_all_by_study_chr($study, $chr_nm);
    }

    # if no linkage result on the chromosome
    if (scalar(@{$links}) == 0) {
        $self->push(
            new Sanger::Graphics::Glyph::Text({
                'x'         => 100,
                'y'         => 20 ,
                'height'    => $Config->texthelper->height('Small'),
		'font'      => 'Small',
		'text'      => "There is no linkage point for study - $study on this chromosome!",
                'colour'    => $cmap->id_by_name('red'),
                'absolutey' => 1,
                'absolutex' => 1,
            })
        );
	return;
    }
      
    
    # group linkage results
    my $max_score       = 0;
    my $min_score       = 0;
    my %analysis        = ();
    foreach my $link (@$links) {
        if ( $link->score() > $max_score ) {
            $max_score = $link->score();
        }
        if ( $link->score() < $min_score ) {
            $min_score = $link->score();
        }
        push( @{$analysis{$link->analysis()}}, $link );
    }
    my $ymax            = ceil( $max_score );
    my $ymin            = floor( $min_score );
    my $maxy            = $ymax - $ymin;

    
    #################################
    # Draw the linkage result
    #################################
    my $kc = 1;
    foreach my $key (sort keys %analysis) {
        my $pntn  = 1;
        my $plink = shift @{$analysis{$key}};
        $self->push(
           new Sanger::Graphics::Glyph::Line({
               'x'         => $plink->start(),
               'y'         => (1 - ($plink->score() - $ymin)/ $maxy) * $scl,
               'width'     => $plink->start() - $plink->end(),
               'height'    => 0,
               'colour'    => $clr[$kc],
               'absolutey' => 1,
            })
        );
        if ( (defined $self->{'config'}->{'_label'}) && $lana && (scalar(@$lana) == 1) ) {
            $self->push(
                new Sanger::Graphics::Glyph::Text({
                    'x'         => $plink->start(),
                    'y'         => (1 - ($plink->score() - $ymin)/ $maxy) * $scl - 10,
                    'height'    => $Config->texthelper->height('Tiny'),
		    'font'      => 'Tiny',
		    'text'      => "$pntn",
                    'absolutey' => 1,
                })
            );
            $pntn++;
        }
	foreach my $link ( @{$analysis{$key}} ) {
	    $self->push(
		new Sanger::Graphics::Glyph::Line({
		    'x'         => $link->start(),
		    'y'         => (1 - ($link->score() - $ymin)/ $maxy) * $scl,
		    'width'     => $link->start() - $link->end(),
		    'height'    => 0,
		    'colour'    => $clr[$kc],
		    'absolutey' => 1,
                })
            );
            if ( (defined $self->{'config'}->{'_label'}) && $lana && (scalar(@$lana) == 1) ) {
                $self->push(
                    new Sanger::Graphics::Glyph::Text({
                        'x'         => $link->start(),
                        'y'         => (1 - ($link->score() - $ymin)/ $maxy) * $scl - 10,
                        'height'    => $Config->texthelper->height('Tiny'),
		        'font'      => 'Tiny',
		        'text'      => "$pntn",
                        'absolutey' => 1,
                    })
                );
                $pntn++;
            }
	    $self->push(
		new Sanger::Graphics::Glyph::Line({
		    'x'         => $plink->end(),
		    'y'         => (1 - ($plink->score() - $ymin)/ $maxy) * $scl,
		    'width'     => $link->start() - $plink->end(),
		    'height'    => ($plink->score() - $link->score()) / $maxy * $scl,
		    'colour'    => $clr[$kc],
		    'absolutey' => 1,
                })
            );
            $plink  = $link;
        }
	$kc++;
    }
    

    #################################
    # Draw the lod score coordinate
    #################################
    $self->push(
        new Sanger::Graphics::Glyph::Line({
            'x'         => 0,
            'y'         => 0,
            'width'     => 1,
            'height'    => $scl,
            'colour'    => $clr[1],
            'absolutey' => 1,
        })
    );

    for (my $i =  $ymin; $i <= $ymax; $i++) {
        $self->push(
            new Sanger::Graphics::Glyph::Line({
                'x'         => -3,
                'y'         => (1 - ($i - $ymin)/ $maxy) * $scl ,
                'width'     => 3,
                'height'    => 0,
                'absolutey' => 1,
                'absolutex' => 1,
            })
        );
        $self->push(
            new Sanger::Graphics::Glyph::Text({
                'x'         => -7,
                'y'         => (1 - ($i - $ymin)/ $maxy) * $scl ,
                'height'    => $Config->texthelper->height('Tiny'),
		'font'      => 'Tiny',
		'text'      => "$i",
                'absolutey' => 1,
                'absolutex' => 1,
            })
        );
    }


    #################################
    # Draw the one lod score drop down line
    #################################
    $self->push(
        new Sanger::Graphics::Glyph::Line({
            'x'         => 0,
            'y'         => (1 - ($max_score - 1 - $ymin)/$maxy) * $scl,
            'width'     => $chrlen,
            'height'    => 0,
            'colour'    => $clr[0],
            'absolutey' => 1,
	    'dotted'    => 1,
        })
    );

    #################################
    # Draw the zoom position red box
    #################################
    unless ( defined $self->{'config'}->{'_label'} ) {
        my $zbox = new Sanger::Graphics::Glyph::Rect({
            'x'      => $slice->chr_start(),
    	    'y'      => 0,
    	    'width'  => $vclen,
    	    'height' => $scl,
    	    'bordercolour' => $clr[0],
	    'absolutey' => 1,
        });
        $self->push($zbox);
    }


    #################################
    # Draw the x-axis
    #################################
    $self->push(
        new Sanger::Graphics::Glyph::Line({
            'x'         => 0,
            'y'         => $scl + 2,
            'width'     => $chrlen,
            'height'    => 0,
            'absolutey' => 1,
        })
    );
    my $maxx = int($chrlen / 10000000);
    for (my $i = 1; $i <= $maxx; $i++) {
        $self->push(
            new Sanger::Graphics::Glyph::Line({
                'x'         => $i * 10000000,
                'y'         => $scl + 2,
                'width'     => 1,
                'height'    => 3,
                'absolutey' => 1,
            })
        );
	my $Mb = $i * 10;
        $self->push(
            new Sanger::Graphics::Glyph::Text({
                'x'         => $i * 10000000,
                'y'         => $scl + 6,
                'height'    => $Config->texthelper->height('Tiny'),
                'font'      => 'Tiny',
                'text'      => "$Mb",
                'absolutey' => 1,
            })
        );
    }
    $self->push(
        new Sanger::Graphics::Glyph::Text({
            'x'         => 270,
            'y'         => $scl + 20,
            'height'    => $Config->texthelper->height('Small'),
            'font'      => 'Small',
            'text'      => "Physical location (in Mb)",    
            'absolutey' => 1,
            'absolutex' => 1,
        })
    ); 

    #################################
    # Draw legend
    #################################
    $kc = 1;
    my ($X, $Y) = (0,0);
    my $new_scl = $scl + 40;
    my $LEG_S   = 60;
    my $BOX_H   = 8;
    my $BOX_W   = 20;
    my $COL_N   = 3;

    $self->push(
        new Sanger::Graphics::Glyph::Text({
            'x'         => 0,
            'y'         => $new_scl,
	    'height'    => $Config->texthelper->height('Small'),
	    'font'      => 'Small',
 	    'text'      => 'Legend',
	    'absolutey' => 1,
	    'absolutex' => 1,
        })
    );
    foreach my $key (sort keys %analysis) {
        $self->push(
            new Sanger::Graphics::Glyph::Line({
                'x'         => $LEG_S + ($im_width - $LEG_S - 10) * $X / $COL_N + 10,
		'y'         => $new_scl + $Y * $BOX_H + 6,
		'width'     => $BOX_W,
		'height'    => 0,
		'colour'    => $clr[$kc],
		'absolutey' => 1,
		'absolutex' => 1,
            })
         );
        $self->push(
            new Sanger::Graphics::Glyph::Text({
                'x'         => $LEG_S + ($im_width - $LEG_S - 10) * $X / $COL_N + $BOX_W + 12,
		'y'         => $new_scl + $Y * $BOX_H + 4,
		'height'    => $Config->texthelper->height('Tiny'),
		'font'      => 'Tiny',
		'text'      => $key,
		'colour'    => $clr[$kc],
		'absolutey' => 1,
		'absolutex' => 1,
            })
         );
	 $kc++;
	 $X++;
	 if ($X == $COL_N) {
	     $X = 0;
	     $Y++;
         }
    }
}            
1;
