# Supplementary material for: Statistical Viewer: a tool to upload and integrate linkage and association data as plots displayed within the Ensembl genome browser
Source: BMC Bioinformatics. 2005 Apr 12;6:95. doi: 10.1186/1471-2105-6-95 (PMC1087836; doi:10.1186/1471-2105-6-95)
Supplement: Additional File 7 — The source code for the CHG enhanced upload service for integrating local data as features for display in the Ensembl genome browser as DAS tracks [file 1471-2105-6-95-S7.rtf]

######################################################################
#                                                                    #
# File name: chgdas_upload3.pl						   #
#                                                                    #
# Purpose: Improves Upload Web Server to facilitate the uploading of #
# additional private data data provided by the user, as an .xls or   #
# a tab-delimited .txt file into the DAS server. This data can then  #
# be displayed as a new selectable feature track in the Detailed 	   #
# View panel of Ensembl's Contig- and Cyto- View genome browser 	   #
# pages. 	         		   						   #
#                                                                    #
# Maintained by Hong Xu <hxu@chg.duhs.duke.edu>				   # 
# Center for Human Genetics Bioinformatics Core          		   #
# Duke University Medical Center                                     #
#                                                                    #
# You may distribute this module under the same terms as perl itself #
#                                                                    #
#                                                                    #
######################################################################

#!/usr/local/bin/perl -w
package Upload;
 
use strict;
use CGI;
use DBI;
use MIME::Lite;
use Spreadsheet::WriteExcel;
use Spreadsheet::ParseExcel;

my $q = CGI->new();
my $FNM = $q->upload('upload_file');
my $EML = $q->param('email');

print $q->header;

if($EML ne ""){
  unless ($EML =~ /.+\@.+\..+/){
    print STDERR "Invalid email address.\n";
    msg("INVALID_EMAIL_ADDRESS");
    exit;
  }  
} else {
  msg("MISSING_EMAIL_ADDRESS");
  exit;
}
 

# copy data to temp file
my $tmpdir = $ENV{TMPDIR} || $ENV{TMP} || '/tmp';
my ($tmpfile, $outfile);

# copy data to temp file
my $rsltnm;
if ($FNM) {
  print STDERR ("Copy upload data to tmp file!");
  $tmpfile = "$tmpdir/upldas_$$.xls";
  $outfile = "$tmpdir/dasrslt_$$.xls";
  open (OUTFILE,">$tmpfile") or print STDERR ("Can't open temp file: $!");
  while (<$FNM>) {
    print OUTFILE $_;
  }
  close(OUTFILE);
  $FNM =~ m/^.*[\\\/](.*)/;
  $rsltnm = $1;
}
else {
  print STDERR "No data received!\n";
  msg("NO DATA received!");
  exit;
}

# set database connection
my $hostname = 'localhost';
my $dbnm = 'chg_34';
my $dsn = "DBI:mysql:database=$dbnm;host=$hostname";
my $dbh = DBI->connect($dsn, "user", "pwd",
   { RaiseError => 1, AutoCommit => 1 });   
my $dbpt = '3308';
my $dbnm8 = 'homo_sapiens_core_19_34a';
my $dsn8 = "DBI:mysql:database=$dbnm8;host=$hostname;port=$dbpt";
my $dbh8 = DBI->connect($dsn8, "user", "pwd",
   { RaiseError => 1, AutoCommit => 1 });

# prepare output Excel file
my $workbook  = Spreadsheet::WriteExcel->new("$outfile");
my $sp_rslt = $workbook->addworksheet("Upload_result");
my $header = $workbook->addformat();
$header->set_font('Arial');
$header->set_bold();
$header->set_size(12);
my @aHd = ('ID','Upload_info','Chr_location');
$sp_rslt->write(0, 0, \@aHd, $header);
my $iWrw = 1;
   
# open Excel file for upload
my $iRw = 1;
my $oExcel = new Spreadsheet::ParseExcel;
my $oBook = $oExcel->Parse($tmpfile);
my $oWkS = $oBook->{Worksheet}[0];

# read in header info:
# ID,User,Project, Chr,Strand,Start,End, ...
my $head = fetchExcelRow($oWkS, 0, $oWkS->{MaxCol});
my @ahd = ();
my $iMC = 0;
foreach my $sFld (@{$head}) {
  last if ($sFld !~ m/\S+/);
  push @ahd, $sFld;
  $iMC++;
}
$iMC--;

while ( my $aRw = fetchExcelRow($oWkS, $iRw, $iMC) ) {
  my $chkcode = checkData($aRw);

  if ( $chkcode == 1 ) {
    # wrong project name
    $sp_rslt->write($iWrw, 0, [ $aRw->[0], 'Upload fail: Wrong project name', $aRw->[3] . ':' . $aRw->[5] . '-' . $aRw->[6] ]);
    $iWrw++;
    $iRw++;
    next;
  }
  elsif ( $chkcode == 2 ) {
    # wrong chromosome name
    $sp_rslt->write($iWrw, 0, [ $aRw->[0], 'Upload fail: Wrong chromosome name', $aRw->[3] . ':' . $aRw->[5] . '-' . $aRw->[6] ]);
    $iWrw++;
    $iRw++;
    next;
  }
  elsif ( $chkcode == 3 ) {
    # wrong chromosome strand info
    $aRw->[4] = 1;
  }
  elsif ( $chkcode == 4 ) {
    # chromosome location out of range
    $sp_rslt->write($iWrw, 0, [ $aRw->[0], 'Upload fail: chromosome location out of range', $aRw->[3] . ':' . $aRw->[5] . '-' . $aRw->[6] ]);
    $iWrw++;
    $iRw++;
    next;
  }
  elsif ( $chkcode == 5 ) {
    # chromosome start should be smaller than end
    ($aRw->[5], $aRw->[6]) = ($aRw->[6], $aRw->[5]);
  }

  # project name
  $aRw->[2] = getProjectName($aRw->[2]);
  my $upll = uploadLoc($aRw);
  if ($upll < 0) {
    $sp_rslt->write($iWrw, 0, [ $aRw->[0], 'Upload fail: database problem', $aRw->[3] . ':' . $aRw->[5] . '-' . $aRw->[6] ]);
    $iWrw++;
    $iRw++;
    next;
  }
  my $uplid = uploadBas($aRw);
  if ( $uplid < 0 ) {
    $sp_rslt->write($iWrw, 0, [ $aRw->[0], 'Upload fail: database problem', $aRw->[3] . ':' . $aRw->[5] . '-' . $aRw->[6] ]);
    $iWrw++;
    $iRw++;
    next;
  }  
  elsif ( $iMC > 6 ) {
    my $uplp = uploadPro($uplid, $aRw);
    if ($uplp < 0) {
      $sp_rslt->write($iWrw, 0, [ $aRw->[0], 'Upload fail: database problem', $aRw->[3] . ':' . $aRw->[5] . '-' . $aRw->[6] ]);
      $iWrw++;
      $iRw++;
      next;
    }  
  }
  
  if ($chkcode == 0) {
    $sp_rslt->write($iWrw, 0, [ $aRw->[0], 'Upload successfully' ]);
  }
  elsif ( $chkcode == 3 ) {
    $sp_rslt->write($iWrw, 0, [ $aRw->[0], 'Upload by setting strand as 1 (the strand should be either 1 or -1)' ]);
  }
  elsif ( $chkcode == 5 ) {
    $sp_rslt->write($iWrw, 0, [ $aRw->[0], 'Upload by swap START, END location (chrom START should always be smaller than END)' ]);
  }
  my $url = 'http://primer.duhs.duke.edu/Homo_sapiens/contigview?chr=' . $aRw->[3] . '&vc_start=' . $aRw->[5]
            . '&vc_end=' . $aRw->[6];
  $sp_rslt->write_url($iWrw, 2, $url, $aRw->[3] . ':' . $aRw->[5] . '-' . $aRw->[6]);
  $iWrw++;
  $iRw++;
}

msg("The result is sending to your email!");
    

$dbh->disconnect();
$dbh8->disconnect();

# email upload result
$workbook->close();
my $from_address = 'dasupload@duke.edu';
my $subject = 'DAS data upload result';
my $mime_type = 'TEXT';
my $message_body = "This is the machine generated email. Please do not reply!\n\n" .
  'Here attached the result for uploading data into DAS database.' . "\n";

# Create the initial text of the message
my $mime_msg = MIME::Lite->new(
   From => $from_address,
   To   => $EML,
   Subject => $subject,
   Type => $mime_type,
   Data => $message_body
   )
   or die "Error creating MIME body: $!\n";

my $recommended_filename = 'rslt_' . $rsltnm;

# Attach the output file
$mime_msg->attach(
   Type => 'application/zip',
   Path => $outfile,
   Filename => $recommended_filename
   )
  or die "Error attaching test file: $!\n";
$mime_msg->send();
  
print STDERR ("Result file has been sent to $EML!\n");


##########################################################################

sub checkData {
  my $data = shift;
  unless (getProjectName($data->[2])) {
    return 1; # wrong project name
  }
  my $chrl = getChrLength($data->[3]);
  unless ($chrl) {
    return 2; # wrong chromosome name
  }
  unless (($data->[4] == 1) || ($data->[4] == -1)) {
    return 3; # chrom strand should be 1 or -1
  }
  if ($data->[5] < 0 || $data->[6] < 0 || $data->[5] > $chrl || $data->[6] > $chrl) {
    return 4; # chromosome location out of range
  }
  if ($data->[5] > $data->[6]) {
    return 5;
  }
  return 0;
}

sub uploadLoc {
  my $data = shift;
  
  my $lsth_c = $dbh->prepare(q{select location_id from chg_location where id = ? and data_group = ? and user = ? and contig_id = ? and strand = ? and start = ? and end = ?});
  if(!($lsth_c->execute($data->[0], $data->[2], $data->[1], $data->[3], $data->[4], $data->[5], $data->[6]))) {
    return -1;
  }
  unless ($lsth_c->fetchrow_array) {
    if ($lsth_c->err) {
      return -1;
    }
    #insert loca
    my $lsql_i = "insert into chg_location (id, contig_id, strand, start, end, data_group, user) values ('" .
            $data->[0] . "', '" . $data->[3] . "', " . "$data->[4], $data->[5], $data->[6], '" . $data->[2] . "', '" . $data->[1] . "')";
    unless ( $dbh->do($lsql_i) ) {
      return -1;
    }
  }
  return 0;
}

sub uploadBas {
  my $data = shift;
  
  my $bsth_c = $dbh->prepare(q{select upload_id from chgupl_basic where feature_id = ? and project = ? and user = ?});
  return -2 unless $bsth_c->execute($data->[0], $data->[2], $data->[1]);

  my $upl_id;
  $bsth_c->bind_col(1, \$upl_id);
  unless ($bsth_c->fetch) {
    #insert desc
    my $bsql_i = "insert into chgupl_basic (feature_id, user, project) values ('" .
       $data->[0] . "', '" . $data->[1] . "', '" . $data->[2] . "')";
    return -2 unless $dbh->do($bsql_i);

    $bsth_c->execute($data->[0], $data->[2], $data->[1]);
    $bsth_c->fetch;
  }
  return $upl_id;
}

sub uploadPro {
  my ($upload_id, $data) = @_;
    
  my $psth_c = $dbh->prepare(q{select property_id from chgupl_property where upload_id = ? and property_name = ?});
  my $psth_u = $dbh->prepare(q{update chgupl_property set property_value = ? where property_id = ?});
  # my $psql_i = $dbh->prepare(q{insert into chgupl_property (upload_id,property_name,property_value) values (?,?,?)});
  for ( my $i = 7; $i <= $iMC; $i++ ) {
    if ( $data->[$i] && ($data->[$i] =~ m/\S+/) ) {
      return -3 unless $psth_c->execute($upload_id, $ahd[$i]);
      my $uplp_id;
      $psth_c->bind_col(1, \$uplp_id);

      if ($psth_c->fetch) {
        # update
        return -3 unless $psth_u->execute($data->[$i], $uplp_id);
      }
      else {
        my $psql_i = "insert into chgupl_property (upload_id,property_name,property_value) values (" .
  	  $upload_id . ", '" . $ahd[$i] . "', '" . $data->[$i] . "')";
        return -3 unless $dbh->do($psql_i);
      }
    }
  }
  
  return 0;
}

 
##########################################################################
sub msg {
  my $code = shift;
  print $code,"\n";
}

sub fetchExcelRow
{
    my ($oWkS, $iR, $iMC) = @_;
    my($iC, $oWkC);
    # test the the MinCol value
    $oWkC = $oWkS->{Cells}[$iR][$oWkS->{MinCol}];
    if (!$oWkC) {
        return;
    }
    elsif ( !($oWkC->Value) || ($oWkC->Value !~ m/\S+/) ) {
        return;
    }
    else {
        my @arow = ();
        for(my $iC = $oWkS->{MinCol}; $iC <= $iMC; $iC++) {
            $oWkC = $oWkS->{Cells}[$iR][$iC];
            if ($oWkC) {
	      push @arow, $oWkC->Value;
            }
	    else {
	      push @arow, ' ';
            }
        }
        return \@arow;
    }
}

sub getChrLength {
  my $chrnm = shift;
  my $sthchr = $dbh8->prepare(q{select length from chromosome where name = ?});
  $sthchr->execute($chrnm);
  my $chrlength;
  $sthchr->bind_col(1, \$chrlength);
  $sthchr->fetch;
  return $chrlength;
}

sub getProjectName {
  my $prj = shift;
  my $psth = $dbh->prepare(q{select distinct proj_name from project_alias where proj_alias = ?});
  $psth->execute($prj);
  my $prjnm = '';
  $psth->bind_col(1, \$prjnm);
  if ($psth->fetch) {
    return $prjnm;
  }
  else {
    return;
  }
}
